# Supplementary material for: Crystal structure of (1S,2R,4R,9S,11S,12R)-9α-hy­droxy-4,8-dimethyl-12-[(thio­morpholin-4-yl)meth­yl]-3,14-dioxatri­cyclo­[9.3.0.02,4]tetra­dec-7-en-13-one
Source: Acta Crystallogr E Crystallogr Commun. 2015 Jan 31;71(Pt 2):o140–1. doi: 10.1107/S205698901500170X (PMC4384556; doi:10.1107/S205698901500170X)
Supplement: Supplementary file 1 [file e-71-0o140-sup1.cif]

##############################################################################
#                                                                            #
# This CIF contains the data in a paper accepted for publication in          #
# Acta Crystallographica Section E. It conforms to the requirements of       #
# Notes for Authors for Acta Crystallographica Section E, and has been       #
# peer reviewed under the auspices of the IUCr Commission on Journals.       #
#                                                                            #
# Full details of the Crystallographic Information File format               #
# are given in the paper "The Crystallographic Information File (CIF):       #
# a New Standard Archive File for Crystallography" by S. R. Hall, F. H.      #
# Allen and I. D. Brown [Acta Cryst. (1991), A47, 655-685].                  #
#                                                                            #
# The current version of the core CIF dictionary is obtainable from          #
# ftp://ftp.iucr.org/pub/cif_core.dic.                                       #
#                                                                            #
# Software is freely available for graphical display of the structure(s)     #
# in this CIF. For information consult the CIF software page                 #
# http://www.iucr.org/resources/cif/software.                                #
#                                                                            #
# This file may be used for bona fide research purposes within the           #
# scientific community so long as proper attribution is given to the journal # 
# article from which it was obtained.                                        #
#                                                                            #
##############################################################################
data_I
_audit_creation_method     SHELXL-97
_chemical_name_systematic
;\
(1<i>S</i>,2<i>R</i>,4<i>R</i>,9<i>S</i>,11<i>S</i>,12<i>R</i>)-\
9\a-Hydroxy-4,8-dimethyl-12-[(thiomorpholin-4-yl)methyl]-3,14-\
dioxatricyclo[9.3.0.0^2,4^]tetradec-7-en-13-one
;
_chemical_name_common     ?
_chemical_formula_moiety     'C19 H29 N O4 S'
_chemical_formula_sum     'C19 H29 N O4 S'
_chemical_formula_iupac     'C19 H29 N O4 S'
_chemical_formula_weight     367.49
_chemical_melting_point     ?
_symmetry_cell_setting     monoclinic
_symmetry_space_group_name_H-M     'P 21'
_symmetry_space_group_name_Hall     'P 2yb'
loop_
    _symmetry_equiv_pos_as_xyz
    'x, y, z'
    '-x, y+1/2, -z'
_cell_length_a     11.920(2)
_cell_length_b     6.7919(13)
_cell_length_c     12.144(3)
_cell_angle_alpha     90.00
_cell_angle_beta     101.659(6)
_cell_angle_gamma     90.00
_cell_volume     962.9(3)
_cell_formula_units_Z     2
_cell_measurement_reflns_used     3940
_cell_measurement_theta_min     2.68
_cell_measurement_theta_max     26.37
_cell_measurement_temperature     296(2)
_exptl_crystal_description     platelet
_exptl_crystal_colour     colourless
_exptl_crystal_size_max     0.326
_exptl_crystal_size_mid     0.169
_exptl_crystal_size_min     0.035
_exptl_crystal_density_diffrn     1.268
_exptl_crystal_density_meas     ?
_exptl_crystal_density_method     'not measured'
_exptl_crystal_F_000     396
_exptl_absorpt_coefficient_mu     0.191
_exptl_absorpt_correction_type     none
_exptl_absorpt_process_details     ?
_exptl_absorpt_correction_T_min     ?
_exptl_absorpt_correction_T_max     ?
_exptl_special_details     ?
_diffrn_ambient_temperature     296(2)
_diffrn_radiation_type     MoK\a
_diffrn_radiation_wavelength     0.71073
_diffrn_radiation_source     'fine-focus sealed tube'
_diffrn_radiation_monochromator     graphite
_diffrn_measurement_device_type     'Bruker APEXII CCD'
_diffrn_measurement_method     '\w and \f'
_diffrn_reflns_number     12288
_diffrn_reflns_av_R_equivalents     0.0327
_diffrn_reflns_av_sigmaI/netI     0.0285
_diffrn_reflns_theta_min     2.68
_diffrn_reflns_theta_max     26.37
_diffrn_reflns_theta_full     26.37
_diffrn_measured_fraction_theta_max     0.999
_diffrn_measured_fraction_theta_full     0.999
_diffrn_reflns_limit_h_min     -14
_diffrn_reflns_limit_h_max     14
_diffrn_reflns_limit_k_min     -8
_diffrn_reflns_limit_k_max     8
_diffrn_reflns_limit_l_min     -15
_diffrn_reflns_limit_l_max     15
_refine_special_details
;
Refinement of <i>F</i>^2^ against all reflections. The weighted <i>R</i>-factor
<i>wR</i> and goodness of fit <i>S</i> are based on <i>F</i>^2^, conventional
<i>R</i>-factors <i>R</i> are based on <i>F</i>, with <i>F</i> set to zero for
negative <i>F</i>^2^. The threshold expression of <i>F</i>^2^ >
2\s(<i>F</i>^2^) is used only for calculating <i>R</i>-factors(gt) <i>etc</i>.
and is not relevant to the choice of reflections for refinement.
<i>R</i>-factors based on <i>F</i>^2^ are statistically about twice as large
as those based on <i>F</i>, and <i>R</i>- factors based on all data will be
even larger.
;
_reflns_number_total     3940
_reflns_number_gt     3749
_reflns_threshold_expression     I>2\s(I)
_refine_ls_structure_factor_coef     Fsqd
_refine_ls_matrix_type     full
_refine_ls_R_factor_all     0.0334
_refine_ls_R_factor_gt     0.0314
_refine_ls_wR_factor_gt     0.0811
_refine_ls_wR_factor_ref     0.0829
_refine_ls_goodness_of_fit_ref     1.026
_refine_ls_restrained_S_all     1.026
_refine_ls_number_reflns     3940
_refine_ls_number_parameters     229
_refine_ls_number_restraints     1
_refine_ls_hydrogen_treatment     constr
_refine_ls_weighting_scheme     calc
_refine_ls_weighting_details
         'calc w=1/[\s^2^(Fo^2^)+(0.0458P)^2^+0.1195P] where P=(Fo^2^+2Fc^2^)/3'
_atom_sites_solution_hydrogens     geom
_atom_sites_solution_primary     direct
_atom_sites_solution_secondary     difmap
_refine_ls_shift/su_max     0.000
_refine_ls_shift/su_mean     0.000
_refine_diff_density_max     0.229
_refine_diff_density_min     -0.180
_refine_ls_extinction_method     none
_refine_ls_extinction_coef     ?
_refine_ls_abs_structure_details
;
Flack & Bernardinelli (2000), 1799 Friedel pairs
;
_refine_ls_abs_structure_Flack     0.04(7)
loop_
    _atom_type_symbol
    _atom_type_description
    _atom_type_scat_dispersion_real
    _atom_type_scat_dispersion_imag
    _atom_type_scat_source
    'C' 'C' 0.0033 0.0016
                         'International Tables Vol C Tables 4.2.6.8 and 6.1.1.4'
    'H' 'H' 0.0000 0.0000
                         'International Tables Vol C Tables 4.2.6.8 and 6.1.1.4'
    'N' 'N' 0.0061 0.0033
                         'International Tables Vol C Tables 4.2.6.8 and 6.1.1.4'
    'O' 'O' 0.0106 0.0060
                         'International Tables Vol C Tables 4.2.6.8 and 6.1.1.4'
    'Cl' 'Cl' 0.1484 0.1585
                         'International Tables Vol C Tables 4.2.6.8 and 6.1.1.4'
    'S' 'S' 0.1246 0.1234
                         'International Tables Vol C Tables 4.2.6.8 and 6.1.1.4'
_computing_data_collection
;
APEX2 (Bruker, 2009)
;
_computing_cell_refinement
;
SAINT-Plus (Bruker, 2009)
;
_computing_data_reduction
;
SAINT-Plus (Bruker, 2009)
;
_computing_structure_solution
;
SHELXS97 (Sheldrick, 2008)
;
_computing_structure_refinement
;
SHELXL97 (Sheldrick, 2008)
;
_computing_molecular_graphics
;
ORTEP-3 for Windows (Farrugia, 2012) and PLATON (Spek, 2009)
;
_computing_publication_material
;
WinGX (Farrugia, 2012)
;
loop_
    _atom_site_type_symbol
    _atom_site_label
    _atom_site_fract_x
    _atom_site_fract_y
    _atom_site_fract_z
    _atom_site_U_iso_or_equiv
    _atom_site_adp_type
    _atom_site_calc_flag
    _atom_site_refinement_flags
    _atom_site_occupancy
    _atom_site_symmetry_multiplicity
    _atom_site_disorder_assembly
    _atom_site_disorder_group
    S S 0.75906(4) 0.44169(9) 0.12214(4) 0.05970(15) Uani d . 1 1 . .
    C C11 0.47717(11) 0.9710(2) 0.29664(11) 0.0287(3) Uani d . 1 1 . .
    H H11 0.4771 1.0444 0.2271 0.034 Uiso calc R 1 1 . .
    O O2 0.35347(8) 1.10088(15) 0.40682(8) 0.0328(2) Uani d . 1 1 . .
    O O4 0.40208(10) 0.43397(19) 0.20264(11) 0.0488(3) Uani d . 1 1 . .
    H H4 0.4583 0.5054 0.2205 0.073 Uiso calc R 1 1 . .
    C C10 0.37095(11) 0.8366(2) 0.28037(11) 0.0256(3) Uani d . 1 1 . .
    H H10 0.3907 0.7195 0.3274 0.031 Uiso calc R 1 1 . .
    O O1 0.53049(10) 1.22191(19) 0.44127(10) 0.0458(3) Uani d . 1 1 . .
    C C12 0.46117(12) 1.1124(2) 0.38823(12) 0.0317(3) Uani d . 1 1 . .
    O O3 0.13476(9) 0.9267(2) 0.45208(10) 0.0465(3) Uani d . 1 1 . .
    C C2 0.22047(12) 0.8371(2) 0.39912(12) 0.0325(3) Uani d . 1 1 . .
    H H2 0.2684 0.7399 0.4466 0.039 Uiso calc R 1 1 . .
    N N2 0.60890(10) 0.70195(19) 0.25656(10) 0.0310(3) Uani d . 1 1 . .
    C C15 0.59162(12) 0.8638(2) 0.33252(12) 0.0328(3) Uani d . 1 1 . .
    H H15A 0.6533 0.9583 0.3362 0.039 Uiso calc R 1 1 . .
    H H15B 0.5962 0.8108 0.4075 0.039 Uiso calc R 1 1 . .
    C C9 0.32885(13) 0.7685(2) 0.15807(12) 0.0315(3) Uani d . 1 1 . .
    H H9A 0.3845 0.8096 0.1145 0.038 Uiso calc R 1 1 . .
    H H9B 0.2576 0.8361 0.1277 0.038 Uiso calc R 1 1 . .
    C C3 0.09931(13) 0.7784(2) 0.36578(15) 0.0394(4) Uani d . 1 1 . .
    C C1 0.28464(11) 0.9606(2) 0.33070(11) 0.0286(3) Uani d . 1 1 . .
    H H1 0.2315 1.0297 0.2711 0.034 Uiso calc R 1 1 . .
    C C19 0.64040(14) 0.7794(3) 0.15414(13) 0.0387(3) Uani d . 1 1 . .
    H H19A 0.7141 0.8447 0.1737 0.046 Uiso calc R 1 1 . .
    H H19B 0.5841 0.8762 0.1201 0.046 Uiso calc R 1 1 . .
    C C6 0.18706(13) 0.4410(2) 0.27405(15) 0.0422(4) Uani d . 1 1 . .
    H H6 0.2559 0.4241 0.3251 0.051 Uiso calc R 1 1 . .
    C C7 0.19578(13) 0.4844(2) 0.16970(15) 0.0415(4) Uani d . 1 1 . .
    C C17 0.69958(13) 0.5726(3) 0.31802(13) 0.0399(4) Uani d . 1 1 . .
    H H17A 0.6805 0.5356 0.3892 0.048 Uiso calc R 1 1 . .
    H H17B 0.7711 0.6451 0.3343 0.048 Uiso calc R 1 1 . .
    C C8 0.30887(14) 0.5453(2) 0.14119(14) 0.0377(3) Uani d . 1 1 . .
    H H8 0.3042 0.5174 0.0612 0.045 Uiso calc R 1 1 . .
    C C4 0.06950(15) 0.5785(3) 0.40637(17) 0.0495(4) Uani d . 1 1 . .
    H H4A -0.0082 0.5813 0.4192 0.059 Uiso calc R 1 1 . .
    H H4B 0.1205 0.5488 0.4773 0.059 Uiso calc R 1 1 . .
    C C16 0.71589(16) 0.3889(3) 0.25369(16) 0.0496(4) Uani d . 1 1 . .
    H H16A 0.6447 0.3153 0.2384 0.059 Uiso calc R 1 1 . .
    H H16B 0.7737 0.3070 0.2997 0.059 Uiso calc R 1 1 . .
    C C18 0.64687(16) 0.6178(3) 0.07026(14) 0.0498(4) Uani d . 1 1 . .
    H H18A 0.6606 0.6759 0.0012 0.060 Uiso calc R 1 1 . .
    H H18B 0.5739 0.5497 0.0529 0.060 Uiso calc R 1 1 . .
    C C13 0.02051(14) 0.8583(3) 0.26257(18) 0.0547(5) Uani d . 1 1 . .
    H H13A -0.0544 0.8785 0.2784 0.082 Uiso calc R 1 1 . .
    H H13B 0.0157 0.7660 0.2019 0.082 Uiso calc R 1 1 . .
    H H13C 0.0500 0.9812 0.2416 0.082 Uiso calc R 1 1 . .
    C C5 0.07965(16) 0.4157(3) 0.32077(19) 0.0537(5) Uani d . 1 1 . .
    H H5A 0.0811 0.2881 0.3570 0.064 Uiso calc R 1 1 . .
    H H5B 0.0132 0.4197 0.2597 0.064 Uiso calc R 1 1 . .
    C C14 0.09689(18) 0.4951(4) 0.06943(19) 0.0679(6) Uani d . 1 1 . .
    H H14A 0.0262 0.4726 0.0938 0.102 Uiso calc R 1 1 . .
    H H14B 0.1066 0.3965 0.0155 0.102 Uiso calc R 1 1 . .
    H H14C 0.0952 0.6230 0.0355 0.102 Uiso calc R 1 1 . .
loop_
    _atom_site_aniso_label
    _atom_site_aniso_U_11
    _atom_site_aniso_U_22
    _atom_site_aniso_U_33
    _atom_site_aniso_U_12
    _atom_site_aniso_U_13
    _atom_site_aniso_U_23
    S 0.0614(3) 0.0736(3) 0.0469(2) 0.0211(3) 0.0173(2) -0.0094(3)
    C11 0.0308(7) 0.0301(7) 0.0252(6) -0.0049(5) 0.0051(5) 0.0005(5)
    O2 0.0317(5) 0.0312(5) 0.0355(5) -0.0028(4) 0.0070(4) -0.0086(4)
    O4 0.0411(6) 0.0332(6) 0.0703(8) 0.0046(5) 0.0068(5) -0.0056(6)
    C10 0.0270(6) 0.0242(6) 0.0249(6) -0.0015(5) 0.0034(5) -0.0009(5)
    O1 0.0422(6) 0.0481(7) 0.0460(6) -0.0143(5) 0.0061(5) -0.0175(6)
    C12 0.0325(7) 0.0309(7) 0.0310(7) -0.0039(6) 0.0044(5) -0.0015(6)
    O3 0.0366(5) 0.0539(7) 0.0539(7) -0.0044(6) 0.0205(5) -0.0164(6)
    C2 0.0283(7) 0.0357(7) 0.0339(8) 0.0011(6) 0.0072(6) -0.0026(6)
    N2 0.0291(5) 0.0378(6) 0.0271(6) 0.0022(5) 0.0077(4) 0.0028(5)
    C15 0.0280(7) 0.0415(8) 0.0282(7) -0.0020(6) 0.0039(5) -0.0038(6)
    C9 0.0353(7) 0.0320(7) 0.0259(7) -0.0036(6) 0.0029(5) -0.0033(6)
    C3 0.0290(7) 0.0384(8) 0.0525(10) -0.0007(6) 0.0123(6) -0.0048(7)
    C1 0.0277(6) 0.0267(7) 0.0294(6) 0.0008(6) 0.0008(5) -0.0027(6)
    C19 0.0427(8) 0.0431(9) 0.0325(8) -0.0002(7) 0.0130(6) 0.0051(7)
    C6 0.0388(8) 0.0243(7) 0.0621(10) -0.0001(7) 0.0069(7) 0.0012(8)
    C7 0.0381(8) 0.0299(8) 0.0531(10) -0.0042(6) 0.0012(7) -0.0095(7)
    C17 0.0355(8) 0.0521(10) 0.0322(8) 0.0092(7) 0.0067(6) 0.0046(7)
    C8 0.0419(8) 0.0321(8) 0.0373(8) -0.0015(6) 0.0034(6) -0.0106(6)
    C4 0.0364(9) 0.0519(11) 0.0640(11) -0.0091(8) 0.0191(8) 0.0040(9)
    C16 0.0498(9) 0.0484(11) 0.0504(10) 0.0141(8) 0.0097(8) 0.0056(8)
    C18 0.0586(11) 0.0602(11) 0.0312(8) 0.0090(9) 0.0107(7) -0.0017(8)
    C13 0.0335(8) 0.0461(10) 0.0776(14) 0.0004(8) -0.0054(8) -0.0018(9)
    C5 0.0491(9) 0.0350(9) 0.0782(13) -0.0101(8) 0.0157(9) 0.0050(9)
    C14 0.0487(10) 0.0836(17) 0.0633(13) -0.0162(11) -0.0080(9) -0.0134(11)
_geom_special_details
;
All e.s.d.'s (except the e.s.d. in the dihedral angle between two l.s. planes)
are estimated using the full covariance matrix. The cell e.s.d.'s are taken
into account individually in the estimation of e.s.d.'s in distances, angles
and torsion angles; correlations between e.s.d.'s in cell parameters are only
used when they are defined by crystal symmetry. An approximate (isotropic)
treatment of cell e.s.d.'s is used for estimating e.s.d.'s involving l.s.
planes.
;
loop_
    _geom_bond_atom_site_label_1
    _geom_bond_atom_site_label_2
    _geom_bond_site_symmetry_2
    _geom_bond_distance
    _geom_bond_publ_flag
    S C18 . 1.810(2) ?
    S C16 . 1.810(2) ?
    C11 C12 . 1.510(2) ?
    C11 C15 . 1.530(2) ?
    C11 C10 . 1.5410(18) ?
    C11 H11 . 0.9800 ?
    O2 C12 . 1.3500(17) ?
    O2 C1 . 1.4592(16) ?
    O4 C8 . 1.424(2) ?
    O4 H4 . 0.8200 ?
    C10 C9 . 1.5396(19) ?
    C10 C1 . 1.5476(19) ?
    C10 H10 . 0.9800 ?
    O1 C12 . 1.1983(18) ?
    O3 C2 . 1.4471(18) ?
    O3 C3 . 1.454(2) ?
    C2 C3 . 1.474(2) ?
    C2 C1 . 1.495(2) ?
    C2 H2 . 0.9800 ?
    N2 C19 . 1.4674(19) ?
    N2 C17 . 1.4735(19) ?
    N2 C15 . 1.4758(19) ?
    C15 H15A . 0.9700 ?
    C15 H15B . 0.9700 ?
    C9 C8 . 1.542(2) ?
    C9 H9A . 0.9700 ?
    C9 H9B . 0.9700 ?
    C3 C13 . 1.507(3) ?
    C3 C4 . 1.511(3) ?
    C1 H1 . 0.9800 ?
    C19 C18 . 1.510(3) ?
    C19 H19A . 0.9700 ?
    C19 H19B . 0.9700 ?
    C6 C7 . 1.325(3) ?
    C6 C5 . 1.512(2) ?
    C6 H6 . 0.9300 ?
    C7 C14 . 1.516(2) ?
    C7 C8 . 1.516(2) ?
    C17 C16 . 1.505(3) ?
    C17 H17A . 0.9700 ?
    C17 H17B . 0.9700 ?
    C8 H8 . 0.9800 ?
    C4 C5 . 1.539(3) ?
    C4 H4A . 0.9700 ?
    C4 H4B . 0.9700 ?
    C16 H16A . 0.9700 ?
    C16 H16B . 0.9700 ?
    C18 H18A . 0.9700 ?
    C18 H18B . 0.9700 ?
    C13 H13A . 0.9600 ?
    C13 H13B . 0.9600 ?
    C13 H13C . 0.9600 ?
    C5 H5A . 0.9700 ?
    C5 H5B . 0.9700 ?
    C14 H14A . 0.9600 ?
    C14 H14B . 0.9600 ?
    C14 H14C . 0.9600 ?
loop_
    _geom_angle_atom_site_label_1
    _geom_angle_atom_site_label_2
    _geom_angle_atom_site_label_3
    _geom_angle_site_symmetry_1
    _geom_angle_site_symmetry_3
    _geom_angle
    _geom_angle_publ_flag
    C18 S C16 . . 96.67(8) ?
    C12 C11 C15 . . 109.33(11) ?
    C12 C11 C10 . . 104.37(11) ?
    C15 C11 C10 . . 114.62(12) ?
    C12 C11 H11 . . 109.4 ?
    C15 C11 H11 . . 109.4 ?
    C10 C11 H11 . . 109.4 ?
    C12 O2 C1 . . 111.34(10) ?
    C8 O4 H4 . . 109.5 ?
    C9 C10 C11 . . 113.63(12) ?
    C9 C10 C1 . . 115.55(11) ?
    C11 C10 C1 . . 102.81(11) ?
    C9 C10 H10 . . 108.2 ?
    C11 C10 H10 . . 108.2 ?
    C1 C10 H10 . . 108.2 ?
    O1 C12 O2 . . 121.46(14) ?
    O1 C12 C11 . . 127.91(14) ?
    O2 C12 C11 . . 110.62(11) ?
    C2 O3 C3 . . 61.08(10) ?
    O3 C2 C3 . . 59.68(10) ?
    O3 C2 C1 . . 119.82(13) ?
    C3 C2 C1 . . 125.59(13) ?
    O3 C2 H2 . . 113.7 ?
    C3 C2 H2 . . 113.7 ?
    C1 C2 H2 . . 113.7 ?
    C19 N2 C17 . . 110.84(12) ?
    C19 N2 C15 . . 110.78(12) ?
    C17 N2 C15 . . 107.95(11) ?
    N2 C15 C11 . . 113.93(11) ?
    N2 C15 H15A . . 108.8 ?
    C11 C15 H15A . . 108.8 ?
    N2 C15 H15B . . 108.8 ?
    C11 C15 H15B . . 108.8 ?
    H15A C15 H15B . . 107.7 ?
    C10 C9 C8 . . 115.79(13) ?
    C10 C9 H9A . . 108.3 ?
    C8 C9 H9A . . 108.3 ?
    C10 C9 H9B . . 108.3 ?
    C8 C9 H9B . . 108.3 ?
    H9A C9 H9B . . 107.4 ?
    O3 C3 C2 . . 59.24(9) ?
    O3 C3 C13 . . 113.05(14) ?
    C2 C3 C13 . . 122.86(15) ?
    O3 C3 C4 . . 116.16(15) ?
    C2 C3 C4 . . 115.81(15) ?
    C13 C3 C4 . . 116.52(15) ?
    O2 C1 C2 . . 107.44(11) ?
    O2 C1 C10 . . 105.77(10) ?
    C2 C1 C10 . . 111.70(12) ?
    O2 C1 H1 . . 110.6 ?
    C2 C1 H1 . . 110.6 ?
    C10 C1 H1 . . 110.6 ?
    N2 C19 C18 . . 111.59(15) ?
    N2 C19 H19A . . 109.3 ?
    C18 C19 H19A . . 109.3 ?
    N2 C19 H19B . . 109.3 ?
    C18 C19 H19B . . 109.3 ?
    H19A C19 H19B . . 108.0 ?
    C7 C6 C5 . . 128.33(16) ?
    C7 C6 H6 . . 115.8 ?
    C5 C6 H6 . . 115.8 ?
    C6 C7 C14 . . 125.47(17) ?
    C6 C7 C8 . . 121.62(15) ?
    C14 C7 C8 . . 112.74(17) ?
    N2 C17 C16 . . 112.94(13) ?
    N2 C17 H17A . . 109.0 ?
    C16 C17 H17A . . 109.0 ?
    N2 C17 H17B . . 109.0 ?
    C16 C17 H17B . . 109.0 ?
    H17A C17 H17B . . 107.8 ?
    O4 C8 C7 . . 111.77(14) ?
    O4 C8 C9 . . 111.68(13) ?
    C7 C8 C9 . . 111.03(13) ?
    O4 C8 H8 . . 107.4 ?
    C7 C8 H8 . . 107.4 ?
    C9 C8 H8 . . 107.4 ?
    C3 C4 C5 . . 111.69(15) ?
    C3 C4 H4A . . 109.3 ?
    C5 C4 H4A . . 109.3 ?
    C3 C4 H4B . . 109.3 ?
    C5 C4 H4B . . 109.3 ?
    H4A C4 H4B . . 107.9 ?
    C17 C16 S . . 112.55(13) ?
    C17 C16 H16A . . 109.1 ?
    S C16 H16A . . 109.1 ?
    C17 C16 H16B . . 109.1 ?
    S C16 H16B . . 109.1 ?
    H16A C16 H16B . . 107.8 ?
    C19 C18 S . . 112.36(12) ?
    C19 C18 H18A . . 109.1 ?
    S C18 H18A . . 109.1 ?
    C19 C18 H18B . . 109.1 ?
    S C18 H18B . . 109.1 ?
    H18A C18 H18B . . 107.9 ?
    C3 C13 H13A . . 109.5 ?
    C3 C13 H13B . . 109.5 ?
    H13A C13 H13B . . 109.5 ?
    C3 C13 H13C . . 109.5 ?
    H13A C13 H13C . . 109.5 ?
    H13B C13 H13C . . 109.5 ?
    C6 C5 C4 . . 111.07(15) ?
    C6 C5 H5A . . 109.4 ?
    C4 C5 H5A . . 109.4 ?
    C6 C5 H5B . . 109.4 ?
    C4 C5 H5B . . 109.4 ?
    H5A C5 H5B . . 108.0 ?
    C7 C14 H14A . . 109.5 ?
    C7 C14 H14B . . 109.5 ?
    H14A C14 H14B . . 109.5 ?
    C7 C14 H14C . . 109.5 ?
    H14A C14 H14C . . 109.5 ?
    H14B C14 H14C . . 109.5 ?
loop_
    _geom_hbond_atom_site_label_D
    _geom_hbond_atom_site_label_H
    _geom_hbond_atom_site_label_A
    _geom_hbond_site_symmetry_A
    _geom_hbond_distance_DH
    _geom_hbond_distance_HA
    _geom_hbond_distance_DA
    _geom_hbond_angle_DHA
    O4 H4 N2 . 0.82 2.21 3.0278(18) 176
    C2 H2 O1 2_646 0.98 2.51 3.2948(19) 137
    C6 H6 O2 1_545 0.93 2.59 3.2526(19) 129
_iucr_refine_instructions_details
;
TITL EL14_D602_DRX3_a.res in P2(1)
CELL  0.71073  11.9205   6.7919  12.1435   90.000  101.659   90.000
ZERR     2.00   0.0024   0.0013   0.0025    0.000    0.006    0.000
LATT  -1
SYMM  - X, 1/2 + Y, - Z
SFAC  C    H    N    O    S
UNIT  38   58   2    8    2
MERG   2
OMIT     1   0   0
OMIT     0   0   1
OMIT    -1   0   1
SHEL   40   0.8
FMAP   2
PLAN   10
ACTA    54.80
BOND   $H
HTAB  O4 N2
HTAB C2 O1_$1
HTAB C6 O2_$2
eqiv $1 1-x, y-1/2, 1-z
eqiv $2 x, y-1, z
L.S.  10
WGHT      0.0458      0.1195
FVAR       1.13358
MOLE    1
S     5    0.759058    0.441687    0.122141    11.00000    0.06138    0.07355 =
         0.04686   -0.00942    0.01732    0.02111
C11   1    0.477170    0.971039    0.296636    11.00000    0.03077    0.03005 =
         0.02517    0.00046    0.00513   -0.00492
AFIX  13
H11   2    0.477085    1.044377    0.227119    11.00000   -1.20000
AFIX   0
O2    4    0.353469    1.100880    0.406824    11.00000    0.03172    0.03121 =
         0.03554   -0.00863    0.00696   -0.00278
O4    4    0.402080    0.433965    0.202639    11.00000    0.04111    0.03320 =
         0.07033   -0.00563    0.00676    0.00459
AFIX 147
H4    2    0.458278    0.505395    0.220470    11.00000   -1.50000
AFIX   0
C10   1    0.370949    0.836621    0.280373    11.00000    0.02700    0.02422 =
         0.02487   -0.00091    0.00343   -0.00148
AFIX  13
H10   2    0.390697    0.719503    0.327435    11.00000   -1.20000
AFIX   0
O1    4    0.530491    1.221909    0.441274    11.00000    0.04222    0.04806 =
         0.04603   -0.01750    0.00605   -0.01428
C12   1    0.461167    1.112406    0.388229    11.00000    0.03245    0.03088 =
         0.03099   -0.00151    0.00435   -0.00386
O3    4    0.134763    0.926735    0.452079    11.00000    0.03661    0.05388 =
         0.05385   -0.01642    0.02052   -0.00436
C2    1    0.220473    0.837069    0.399115    11.00000    0.02832    0.03575 =
         0.03390   -0.00259    0.00722    0.00108
AFIX  13
H2    2    0.268377    0.739945    0.446578    11.00000   -1.20000
AFIX   0
N2    3    0.608902    0.701950    0.256564    11.00000    0.02907    0.03776 =
         0.02710    0.00285    0.00772    0.00220
C15   1    0.591618    0.863772    0.332520    11.00000    0.02799    0.04147 =
         0.02824   -0.00375    0.00393   -0.00199
AFIX  23
H15A  2    0.653277    0.958283    0.336238    11.00000   -1.20000
H15B  2    0.596203    0.810796    0.407479    11.00000   -1.20000
AFIX   0
C9    1    0.328853    0.768536    0.158068    11.00000    0.03527    0.03205 =
         0.02586   -0.00330    0.00289   -0.00356
AFIX  23
H9A   2    0.384547    0.809601    0.114471    11.00000   -1.20000
H9B   2    0.257625    0.836075    0.127679    11.00000   -1.20000
AFIX   0
C3    1    0.099315    0.778391    0.365775    11.00000    0.02899    0.03841 =
         0.05252   -0.00480    0.01231   -0.00068
C1    1    0.284638    0.960588    0.330699    11.00000    0.02772    0.02674 =
         0.02936   -0.00266    0.00078    0.00076
AFIX  13
H1    2    0.231455    1.029735    0.271130    11.00000   -1.20000
AFIX   0
C19   1    0.640398    0.779372    0.154137    11.00000    0.04273    0.04312 =
         0.03247    0.00510hb7355    0.01304   -0.00019
AFIX  23
H19A  2    0.714098    0.844720    0.173700    11.00000   -1.20000
H19B  2    0.584127    0.876172    0.120111    11.00000   -1.20000
AFIX   0
C6    1    0.187064    0.441045    0.274055    11.00000    0.03879    0.02426 =
         0.06206    0.00118    0.00686   -0.00009
AFIX  43
H6    2    0.255880    0.424086    0.325099    11.00000   -1.20000
AFIX   0
C7    1    0.195778    0.484372    0.169701    11.00000    0.03814    0.02987 =
         0.05315   -0.00946    0.00122   -0.00423
C17   1    0.699584    0.572608    0.318021    11.00000    0.03547    0.05210 =
         0.03222    0.00456    0.00669    0.00924
AFIX  23
H17A  2    0.680493    0.535581    0.389165    11.00000   -1.20000
H17B  2    0.771150    0.645071    0.334263    11.00000   -1.20000
AFIX   0
C8    1    0.308871    0.545339    0.141191    11.00000    0.04185    0.03214 =
         0.03726   -0.01061    0.00340   -0.00148
AFIX  13
H8    2    0.304201    0.517401    0.061218    11.00000   -1.20000
AFIX   0
C4    1    0.069503    0.578503    0.406365    11.00000    0.03645    0.05188 =
         0.06405    0.00396    0.01912   -0.00907
AFIX  23
H4A   2   -0.008199    0.581hb7355259    0.419196    11.00000   -1.20000
H4B   2    0.120461    0.548829    0.477343    11.00000   -1.20000
AFIX   0
C16   1    0.715889    0.388926    0.253685    11.00000    0.04980    0.04840 =
         0.05039    0.00558    0.00975    0.01406
AFIX  23
H16A  2    0.644717    0.315265    0.238413    11.00000   -1.20000
H16B  2    0.773672    0.307043    0.299748    11.00000   -1.20000
AFIX   0
C18   1    0.646874    0.617767    0.070264    11.00000    0.05862    0.06020 =
         0.03124   -0.00165    0.01067    0.00899
AFIX  23
H18A  2    0.660628    0.675889    0.001237    11.00000   -1.20000
H18B  2    0.573906    0.549661    0.052873    11.00000   -1.20000
AFIX   0
C13   1    0.020509    0.858276    0.262571    11.00000    0.03348    0.04605 =
         0.07755   -0.00184   -0.00537    0.00042
AFIX 137
H13A  2   -0.054351    0.878512    0.278412    11.00000   -1.50000
H13B  2    0.015696    0.765966    0.201929    11.00000   -1.50000
H13C  2    0.049988    0.981232    0.241639    11.00000   -1.50000
AFIX   0hb7355
C5    1    0.079646    0.415653    0.320766    11.00000    0.04913    0.03496 =
         0.07820    0.00498    0.01568   -0.01014
AFIX  23
H5A   2    0.081148    0.288100    0.356965    11.00000   -1.20000
H5B   2    0.013201    0.419723    0.259681    11.00000   -1.20000
AFIX   0
C14   1    0.096893    0.495104    0.069435    11.00000    0.04868    0.08365 =
         0.06330   -0.01336   -0.00799   -0.01622
AFIX 137
H14A  2    0.026211    0.472552    0.093793    11.00000   -1.50000
H14B  2    0.106596    0.396527    0.015478    11.00000   -1.50000
H14C  2    0.095238    0.623032    0.035526    11.00000   -1.50000
HKLF 4
REM  EL14_D602_DRX3_a.res in P2(1)
REM R1 =  0.0314 for   3749 Fo > 4sig(Fo)  and  0.0334 for all   3940 data
REM    229 parameters refined using      1 restraints
END
WGHT      0.0458      0.1195
REM Highest difference peak  0.229,  deepest hole -0.180,  1-sigma level  0.031
Q1    1   0.6953  0.3993  0.0991  11.00000  0.05    0.23
Q2    1   0.3237  0.9056  0.2965  11.00000  0.05    0.18
Q3    1   0.7020  0.5212  0.0986  11.00000  0.05    0.18
Q4    1   0.1608  0.7861  0.3hb7355560  11.00000  0.05    0.18
Q5    1   0.7584  0.4418  0.1962  11.00000  0.05    0.17
Q6    1   0.4783  1.0388  0.3425  11.00000  0.05    0.16
Q7    1   0.1798  0.5264  0.2213  11.00000  0.05    0.15
Q8    1   0.4233  0.8988  0.2890  11.00000  0.05    0.15
Q9    1   0.5281  0.9114  0.3096  11.00000  0.05    0.14
Q10   1   0.7871  0.3620  0.0784  11.00000  0.05    0.14
;
data_global
_journal_date_recd_electronic     2015-01-21
_journal_date_accepted     2015-01-26
_journal_name_full     'Acta Crystallographica, Section E'
_journal_year     2015
_journal_volume     71
_journal_issue      2
_journal_page_first     o140
_journal_page_last     o141
_journal_paper_category     HO
_journal_paper_doi     10.1107/S205698901500170X
_journal_coeditor_code     HB7355
_publ_contact_author_name     'Professor Ahmed  Benharref'
_publ_contact_author_address
;
Laboratoire de Chimie des Substances Naturelles
URAC16.Facult\'e des Sciences Semlalia,
BP 2390 Bd My Abdellah,
40000 Marrakech
Morocco
;
_publ_contact_author_email     'abenharref@yahoo.fr'
_publ_contact_author_fax     '0021224437408'
_publ_contact_author_phone     '0021224434649'
_publ_section_title
;\
Crystal structure of
(1<i>S</i>,2<i>R</i>,4<i>R</i>,9<i>S</i>,11<i>S</i>,12<i>R</i>)-\
9\a-hydroxy-4,8-dimethyl-12-[(thiomorpholin-4-yl)methyl]-3,14-\
dioxatricyclo[9.3.0.0^2,4^]tetradec-7-en-13-one
;
loop_
    _publ_author_name
    _publ_author_address
    'Benharref, Ahmed'
;
Laboratoire de Chimie des Substances Naturelles
URAC16, Facult\'e des Sciences Semlalia,
BP 2390 Bd My Abdellah,
40000 Marrakech
Morocco
;
    'Akssira, Mohamed'
;
Laboratoire de Chimie Bioorganique et Analytique,
URAC 22, BP 146, FSTM, Universit\'e Hassan II
Mohammedia-Casablanca 20810 Mohammedia, Morocco
;
    'El Ammari, Lahcen'
;
Laboratoire de Chimie du Solide Appliqu\'ee
Facult\'e des Sciences
Avenue Ibn Battouta BP 1014, Rabat, Morocco
;
    'Saadi, Mohamed'
;
Laboratoire de Chimie du Solide Appliqu\'ee
Facult\'e des Sciences
Avenue Ibn Battouta BP 1014, Rabat, Morocco
;
    'Berraho, Moha'
;
Laboratoire de Chimie des Substances Naturelles
URAC16, Facult\'e des Sciences Semlalia,
BP 2390 Bd My Abdellah,
40000 Marrakech
Morocco
;
