# Supplementary material for: Crystal structure of (1S,2R,4R,9S,11S,12R)-9α-hy­droxy-4,8-dimethyl-12-[(thio­morpholin-4-yl)meth­yl]-3,14-dioxatri­cyclo­[9.3.0.02,4]tetra­dec-7-en-13-one
Source: Acta Crystallogr E Crystallogr Commun. 2015 Jan 31;71(Pt 2):o140–1. doi: 10.1107/S205698901500170X (PMC4384556; doi:10.1107/S205698901500170X)
Supplement: Supplementary file 2 [file e-71-0o140-Isup2.hkl]

# 
# h,k,l, Fc-squared, Fo-squared, sigma(Fo-squared) and status flag 
# 
data_I
_shelx_title ' EL14_D602_DRX3_a.res in P2(1)' 
_shelx_refln_list_code          4 
_shelx_F_calc_maximum       85.33 
_exptl_crystal_F_000       396.00 
_reflns_d_resolution_high  0.8001 
 
loop_ 
 _symmetry_equiv_pos_as_xyz 
 'x, y, z' 
 '-x, y+1/2, -z' 
 
_cell_length_a    11.9205 
_cell_length_b     6.7919 
_cell_length_c    12.1435 
_cell_angle_alpha  90.000 
_cell_angle_beta  101.659 
_cell_angle_gamma  90.000 
 
_shelx_F_squared_multiplier     1.000 
 
loop_ 
 _refln_index_h 
 _refln_index_k 
 _refln_index_l 
 _refln_F_squared_calc 
 _refln_F_squared_meas 
 _refln_F_squared_sigma 
 _refln_observed_status 
   0  -8   0       64.86       64.97      4.12 o 
   1  -8   0       27.35       26.19      2.04 o 
   2  -8   0       14.92       14.74      2.06 o 
   3  -8   0        3.73        3.11      1.03 o 
   4  -8   0       11.80       10.66      1.40 o 
   1  -7   0       33.17       40.40      3.46 o 
   2  -7   0       36.07       35.86      1.24 o 
   3  -7   0       18.41       19.58      0.96 o 
   4  -7   0        3.44        4.12      0.60 o 
   5  -7   0        5.46        4.67      0.67 o 
   6  -7   0       14.00       14.33      1.09 o 
   7  -7   0       26.57       26.40      1.48 o 
   8  -7   0       26.92       31.23      2.49 o 
   0  -6   0      296.25      322.12      7.80 o 
   1  -6   0        0.50        0.96      0.26 o 
   2  -6   0       42.61       37.19      1.79 o 
   3  -6   0       31.84       31.21      1.12 o 
   4  -6   0        8.08        7.95      0.74 o 
   5  -6   0       74.75       71.52      2.77 o 
   6  -6   0        3.75        4.23      0.82 o 
   7  -6   0       53.18       51.01      4.20 o 
   8  -6   0        4.18        5.56      0.77 o 
   9  -6   0       15.31       15.36      1.16 o 
  10  -6   0       23.38       22.19      1.37 o 
   1  -5   0       70.90       71.67      1.57 o 
   2  -5   0       17.28       17.90      0.94 o 
   3  -5   0       68.14       66.70      2.68 o 
   4  -5   0       23.21       21.42      1.05 o 
   5  -5   0       59.17       53.84      1.62 o 
   6  -5   0      269.81      269.52      6.92 o 
   7  -5   0       50.50       52.82      1.83 o 
   8  -5   0       28.46       30.15      1.36 o 
   9  -5   0       94.33       89.40      2.81 o 
  10  -5   0        2.71        2.29      0.65 o 
  11  -5   0       12.81       15.24      1.91 o 
   0  -4   0      194.50      174.32      4.44 o 
   1  -4   0        0.50        0.82      0.16 o 
   2  -4   0       16.53       16.89      0.78 o 
   3  -4   0      686.73      685.11     14.47 o 
   4  -4   0       99.73      100.42      2.08 o 
   5  -4   0      124.26      116.97      2.78 o 
   6  -4   0      152.08      145.61      3.97 o 
   7  -4   0       64.12       59.25      1.99 o 
   8  -4   0       56.61       56.89      1.88 o 
   9  -4   0       41.36       36.90      1.93 o 
  10  -4   0       36.04       35.40      1.47 o 
  11  -4   0        4.88        5.21      1.10 o 
  12  -4   0        2.75        2.35      1.09 o 
   1  -3   0      523.52      611.37     11.50 o 
   2  -3   0      444.46      454.43      9.26 o 
   3  -3   0      822.04      848.58     18.58 o 
   4  -3   0      108.20      119.16      3.32 o 
   5  -3   0      260.08      275.44     12.87 o 
   6  -3   0      222.64      235.40      8.28 o 
   7  -3   0      152.70      148.33      3.98 o 
   8  -3   0      132.88      136.34      3.97 o 
   9  -3   0      106.97       98.62      2.84 o 
  10  -3   0        5.72        7.59      0.73 o 
  11  -3   0       22.13       21.83      1.70 o 
  12  -3   0       44.49       55.18      2.64 o 
  13  -3   0       18.76       21.11      3.27 o 
   0  -2   0     4841.65     4943.93    141.10 o 
   1  -2   0     1174.97     1205.80     22.57 o 
   2  -2   0     1181.60     1238.69     23.17 o 
   3  -2   0      379.92      375.77      7.12 o 
   4  -2   0      416.25      447.95      8.39 o 
   5  -2   0      368.82      370.49      7.94 o 
   6  -2   0      477.81      463.47     11.44 o 
   7  -2   0       95.02       99.45      2.74 o 
   8  -2   0      202.17      181.57      4.67 o 
   9  -2   0       15.26       13.30      0.79 o 
  10  -2   0       51.99       51.66      3.41 o 
  11  -2   0       31.77       34.56      2.53 o 
  12  -2   0        9.07        7.23      1.52 o 
  13  -2   0        3.99        3.27      0.99 o 
  14  -2   0        5.47        4.89      1.17 o 
   1  -1   0     1685.84     1690.39     26.38 o 
   2  -1   0     2762.58     2813.64     55.21 o 
   3  -1   0     2831.61     2750.19     43.82 o 
   4  -1   0      164.40      186.51      3.93 o 
   5  -1   0      455.34      432.66     10.50 o 
   6  -1   0      453.94      455.75     11.43 o 
   7  -1   0       31.46       30.61      1.40 o 
   8  -1   0       93.81       92.02      3.25 o 
   9  -1   0     1058.03      993.64     29.65 o 
  10  -1   0       29.58       28.18      1.18 o 
  11  -1   0        8.29        6.22      1.63 o 
  12  -1   0        3.97        5.81      1.02 o 
  13  -1   0       24.33       27.36      2.96 o 
  14  -1   0       21.67       26.25      2.22 o 
   2   0   0      893.69      884.38     12.91 o 
   3   0   0     1304.56     1298.34     25.37 o 
   4   0   0      194.24      209.69      4.00 o 
   5   0   0       24.37       27.50      0.68 o 
   6   0   0      163.38      149.84      2.95 o 
   7   0   0      316.09      296.88      6.38 o 
   8   0   0      141.12      127.80      3.40 o 
   9   0   0        6.49        8.72      0.67 o 
  10   0   0       30.28       28.32      1.21 o 
  11   0   0       11.20        9.38      0.75 o 
  12   0   0       11.77       12.74      0.92 o 
  13   0   0       32.15       38.80      4.12 o 
  14   0   0        1.36        2.12      0.99 o 
   1   1   0     1685.55     1691.81     32.13 o 
   2   1   0     2755.38     2739.10     40.50 o 
   3   1   0     2824.20     2861.45     43.83 o 
   4   1   0      165.81      188.41      3.26 o 
   5   1   0      444.16      428.96      7.37 o 
   6   1   0      457.70      473.96      8.80 o 
   7   1   0       34.43       32.83      1.30 o 
   8   1   0       92.37       92.38      2.57 o 
   9   1   0     1060.54     1005.36     29.94 o 
  10   1   0       28.88       30.22      1.25 o 
  11   1   0        8.72        7.63      0.75 o 
  12   1   0        3.81        5.70      0.69 o 
  13   1   0       23.88       25.58      1.83 o 
  14   1   0       21.44       31.08      3.00 o 
   0   2   0     4834.94     4770.42     99.67 o 
   1   2   0     1174.25     1236.98     20.59 o 
   2   2   0     1183.71     1268.01     23.18 o 
   3   2   0      380.00      379.55      9.20 o 
   4   2   0      420.66      447.67      9.37 o 
   5   2   0      364.64      383.75     10.29 o 
   6   2   0      472.58      474.58     14.68 o 
   7   2   0       96.35       99.97      4.19 o 
   8   2   0      196.36      177.83      4.65 o 
   9   2   0       15.70       13.65      0.92 o 
  10   2   0       52.71       52.21      1.78 o 
  11   2   0       31.12       35.38      1.46 o 
  12   2   0        8.78        7.60      1.02 o 
  13   2   0        4.21        2.82      0.70 o 
  14   2   0        5.25        3.63      1.09 o 
   1   3   0      510.46      624.56     12.69 o 
   2   3   0      442.83      415.65     25.48 o 
   3   3   0      818.44      788.10     39.06 o 
   4   3   0      109.85      112.75      2.97 o 
   5   3   0      264.44      268.03      6.72 o 
   6   3   0      221.75      232.56      7.15 o 
   7   3   0      151.34      152.33      3.96 o 
   8   3   0      134.61      139.90      3.73 o 
   9   3   0      107.33       96.88      4.53 o 
  10   3   0        5.40        6.98      0.71 o 
  11   3   0       22.87       22.49      1.16 o 
  12   3   0       44.53       51.73      2.11 o 
  13   3   0       18.85       19.09      1.72 o 
   0   4   0      192.52      179.45      3.86 o 
   1   4   0        0.51        0.59      0.19 o 
   2   4   0       17.27       16.28      0.72 o 
   3   4   0      685.90      704.31     36.81 o 
   4   4   0      101.11       92.78      5.80 o 
   5   4   0      122.46      119.36      5.76 o 
   6   4   0      150.46      143.54      4.87 o 
   7   4   0       65.32       59.84      1.50 o 
   8   4   0       55.68       53.78      1.80 o 
   9   4   0       42.27       40.25      2.09 o 
  10   4   0       34.84       31.73      1.97 o 
  11   4   0        4.80        6.83      1.10 o 
  12   4   0        2.89        1.47      0.99 o 
   1   5   0       69.23       72.50      2.10 o 
   2   5   0       17.61       17.08      1.21 o 
   3   5   0       65.74       61.93      2.70 o 
   4   5   0       23.52       21.49      0.95 o 
   5   5   0       60.80       58.10      2.76 o 
   6   5   0      271.70      267.94      6.96 o 
   7   5   0       52.25       51.24      2.39 o 
   8   5   0       27.89       29.33      1.84 o 
   9   5   0       93.01       87.19      3.58 o 
  10   5   0        2.75        1.75      0.93 o 
  11   5   0       12.97       15.38      1.62 o 
   0   6   0      295.60      299.07      9.71 o 
   1   6   0        0.52        1.24      0.39 o 
   2   6   0       43.35       40.49      1.08 o 
   3   6   0       31.95       29.74      1.37 o 
   4   6   0        8.56        7.65      1.87 o 
   5   6   0       75.68       70.15      2.91 o 
   6   6   0        3.34        3.67      0.71 o 
   7   6   0       53.16       51.04      1.95 o 
   8   6   0        4.52        5.37      0.84 o 
   9   6   0       15.42       18.11      1.73 o 
  10   6   0       23.54       23.74      2.00 o 
   1   7   0       33.90       38.63      3.93 o 
   2   7   0       35.89       33.30      1.58 o 
   3   7   0       17.93       18.04      1.21 o 
   4   7   0        3.51        3.11      0.75 o 
   5   7   0        5.75        7.10      0.91 o 
   6   7   0       14.33       16.54      1.29 o 
   7   7   0       26.34       25.59      1.53 o 
   8   7   0       27.18       23.09      2.76 o 
   0   8   0       65.66       54.47      4.05 o 
   1   8   0       27.36       30.01      2.15 o 
   2   8   0       14.73       17.97      1.73 o 
   3   8   0        3.76        3.03      1.21 o 
   4   8   0       12.14       10.98      1.52 o 
  -4  -8   1       10.50       13.34      1.57 o 
  -3  -8   1       25.74       25.06      1.95 o 
  -2  -8   1        2.59        3.31      1.05 o 
  -1  -8   1       53.94       53.21      2.69 o 
   0  -8   1       28.23       33.75      3.46 o 
   1  -8   1       25.70       26.90      3.27 o 
   2  -8   1        4.02        4.81      2.96 o 
   3  -8   1        2.46        6.30      1.71 o 
   4  -8   1        5.77        8.72      1.71 o 
  -8  -7   1        6.36        6.59      0.92 o 
  -7  -7   1       10.04        8.88      0.96 o 
  -6  -7   1       15.61       16.50      1.01 o 
  -5  -7   1      168.60      172.74      4.13 o 
  -4  -7   1        0.19        0.09      0.47 o 
  -3  -7   1       19.81       21.11      1.01 o 
  -2  -7   1        9.08        8.94      0.66 o 
  -1  -7   1       14.81       12.26      1.29 o 
   0  -7   1      117.44      108.08      4.13 o 
   1  -7   1       61.06       58.08      2.64 o 
   2  -7   1       13.20       12.53      0.76 o 
   3  -7   1       22.75       20.44      0.98 o 
   4  -7   1       10.42       11.61      1.48 o 
   5  -7   1       30.54       33.51      1.83 o 
   6  -7   1       32.75       36.12      2.30 o 
   7  -7   1        0.74        1.21      0.83 o 
   8  -7   1       29.00       27.58      1.89 o 
 -10  -6   1       30.33       30.71      3.05 o 
  -9  -6   1       29.42       32.24      1.60 o 
  -8  -6   1       22.50       24.98      1.40 o 
  -7  -6   1        3.14        4.38      0.72 o 
  -6  -6   1       45.11       45.15      1.52 o 
  -5  -6   1       40.05       41.78      1.37 o 
  -4  -6   1       33.96       32.61      1.25 o 
  -3  -6   1      175.22      170.47      3.98 o 
  -2  -6   1       52.94       53.05      1.54 o 
  -1  -6   1       58.46       61.56      1.26 o 
   0  -6   1       27.07       26.77      0.81 o 
   1  -6   1       84.04       81.71      1.81 o 
   2  -6   1       39.74       43.87      1.78 o 
   3  -6   1       77.45       76.57      2.62 o 
   4  -6   1       40.16       39.87      1.88 o 
   5  -6   1       84.96       88.79      3.30 o 
   6  -6   1       10.86       11.48      1.12 o 
   7  -6   1       17.78       20.23      1.38 o 
   8  -6   1        2.86        1.71      0.70 o 
   9  -6   1       57.54       61.73      2.28 o 
  10  -6   1       15.68       19.44      2.04 o 
 -11  -5   1       18.93       20.31      1.73 o 
 -10  -5   1       20.11       20.56      1.24 o 
  -9  -5   1       47.44       46.08      1.81 o 
  -8  -5   1        4.55        3.42      0.79 o 
  -7  -5   1       61.34       60.36      2.03 o 
  -6  -5   1        3.47        4.46      0.55 o 
  -5  -5   1      544.32      528.75     13.18 o 
  -4  -5   1      101.10       98.39      2.83 o 
  -3  -5   1      372.82      357.81      7.81 o 
  -2  -5   1       20.70       20.36      0.80 o 
  -1  -5   1       54.97       59.21      1.18 o 
   0  -5   1      154.24      145.00      2.89 o 
   1  -5   1        4.60        4.23      0.44 o 
   2  -5   1      107.79      109.76      3.54 o 
   3  -5   1       84.43       81.03      2.61 o 
   4  -5   1        4.63        1.63      0.61 o 
   5  -5   1      531.60      503.38     12.55 o 
   6  -5   1      241.64      239.39      6.28 o 
   7  -5   1       55.68       54.39      1.87 o 
   8  -5   1       55.62       57.97      2.01 o 
   9  -5   1        8.04        8.13      0.86 o 
  10  -5   1       18.08       18.32      1.24 o 
  11  -5   1       10.36       11.66      1.37 o 
 -13  -4   1       11.90       13.22      1.54 o 
 -12  -4   1       19.43       22.48      1.81 o 
 -11  -4   1        3.07        1.75      0.89 o 
 -10  -4   1       13.68       13.75      0.97 o 
  -9  -4   1       57.98       61.86      2.22 o 
  -8  -4   1       95.76       93.10      5.90 o 
  -7  -4   1       14.01       14.40      1.34 o 
  -6  -4   1      348.04      357.08      6.90 o 
  -5  -4   1       70.68       68.69      1.79 o 
  -4  -4   1        5.48        8.03      0.39 o 
  -3  -4   1       91.37       89.14      2.47 o 
  -2  -4   1       23.93       19.50      0.73 o 
  -1  -4   1      104.39      106.62      2.07 o 
   0  -4   1      201.86      202.14      3.96 o 
   1  -4   1       74.34       76.35      1.80 o 
   2  -4   1      152.09      161.80      6.18 o 
   3  -4   1      129.64      136.48      3.50 o 
   4  -4   1      155.56      140.36      3.76 o 
   5  -4   1      158.18      157.85      4.18 o 
   6  -4   1      139.54      142.51      3.79 o 
   7  -4   1      205.20      196.57      5.26 o 
   8  -4   1       56.68       57.15      1.95 o 
   9  -4   1      274.63      279.74      9.41 o 
  10  -4   1        7.22        8.31      0.83 o 
  11  -4   1       16.97       18.78      1.62 o 
  12  -4   1        1.62        1.98      0.94 o 
 -13  -3   1        8.47        8.84      1.60 o 
 -12  -3   1       29.66       23.74      1.81 o 
 -11  -3   1       20.20       20.89      2.61 o 
 -10  -3   1       42.27       40.02      1.53 o 
  -9  -3   1      191.87      186.80      4.88 o 
  -8  -3   1       65.35       63.40      1.97 o 
  -7  -3   1      228.24      219.00      4.96 o 
  -6  -3   1      212.62      199.79      5.59 o 
  -5  -3   1     1017.10     1044.01     22.64 o 
  -4  -3   1      176.93      186.47      4.10 o 
  -3  -3   1       91.03       98.14      2.03 o 
  -2  -3   1      705.33      710.54     17.00 o 
  -1  -3   1       42.96       47.65      1.05 o 
   0  -3   1     1846.03     1912.86     32.85 o 
   1  -3   1      341.02      343.88      5.85 o 
   2  -3   1      103.79      125.73      2.30 o 
   3  -3   1      234.48      240.43      4.15 o 
   4  -3   1       70.47       83.51      2.04 o 
   5  -3   1      119.87      120.84      2.75 o 
   6  -3   1      180.05      177.90      4.08 o 
   7  -3   1      112.89      114.46      3.23 o 
   8  -3   1      231.55      238.09      6.02 o 
   9  -3   1       18.39       17.96      1.02 o 
  10  -3   1        3.23        4.16      0.64 o 
  11  -3   1       18.30       18.65      1.77 o 
  12  -3   1        7.17       10.67      1.32 o 
  13  -3   1       21.64       23.60      2.10 o 
 -14  -2   1       79.57       93.32      4.86 o 
 -13  -2   1        6.17        6.42      1.21 o 
 -12  -2   1        3.05        3.19      0.93 o 
 -11  -2   1      230.61      213.45      7.01 o 
 -10  -2   1      109.78      106.34      2.99 o 
  -9  -2   1       11.63       11.02      1.22 o 
  -8  -2   1       55.30       57.43      1.75 o 
  -7  -2   1       24.36       26.87      1.03 o 
  -6  -2   1      210.70      218.34      5.55 o 
  -5  -2   1       84.01       91.21      1.68 o 
  -4  -2   1      125.01      123.28      1.99 o 
  -3  -2   1      541.65      576.95     11.74 o 
  -2  -2   1      234.60      236.01      4.50 o 
  -1  -2   1      267.06      269.65      4.47 o 
   0  -2   1      388.29      404.19      5.92 o 
   1  -2   1      905.95      986.68     15.32 o 
   2  -2   1       90.47       94.01      1.86 o 
   3  -2   1     1655.67     1712.70     29.54 o 
   4  -2   1     1133.73     1210.59     22.14 o 
   5  -2   1       82.47       76.98      1.61 o 
   6  -2   1      343.81      367.14      7.86 o 
   7  -2   1      153.79      143.85      3.35 o 
   8  -2   1       12.14       14.60      0.77 o 
   9  -2   1       94.39       91.42      2.70 o 
  10  -2   1      247.91      243.16      6.32 o 
  11  -2   1       70.92       71.82      2.48 o 
  12  -2   1        4.61        2.90      1.01 o 
  13  -2   1        5.85        6.11      1.21 o 
 -14  -1   1        4.49        3.32      1.40 o 
 -13  -1   1       37.96       35.24      2.03 o 
 -12  -1   1        9.15        7.25      1.04 o 
 -11  -1   1      150.46      144.67      5.12 o 
 -10  -1   1       59.03       59.85      4.41 o 
  -9  -1   1       10.91        9.74      1.10 o 
  -8  -1   1      129.03      125.32      3.29 o 
  -7  -1   1      113.62      108.15      2.87 o 
  -6  -1   1        5.06        5.05      0.37 o 
  -5  -1   1      793.79      871.91     20.17 o 
  -4  -1   1     1049.39     1161.70     23.21 o 
  -3  -1   1     2617.36     2734.08     39.70 o 
  -2  -1   1     2195.63     2303.87     42.98 o 
  -1  -1   1       12.72       10.80      0.30 o 
   0  -1   1     3678.14     3663.52     66.68 o 
   1  -1   1     1849.91     1895.52     33.77 o 
   2  -1   1     1787.70     1832.52     33.81 o 
   3  -1   1      585.20      572.89      9.81 o 
   4  -1   1      341.30      337.07      8.47 o 
   5  -1   1      244.50      240.43      6.08 o 
   6  -1   1     1000.57      974.37     23.61 o 
   7  -1   1       30.34       33.41      1.57 o 
   8  -1   1      173.93      153.98      4.19 o 
   9  -1   1       29.30       28.51      1.32 o 
  10  -1   1      119.56      124.53      4.21 o 
  11  -1   1       85.15       78.36      3.81 o 
  12  -1   1       39.54       41.54      2.30 o 
  13  -1   1       13.25       12.43      1.40 o 
  14  -1   1        7.27        7.65      1.25 o 
 -14   0   1       22.53       23.62      1.83 o 
 -13   0   1        1.89        0.82      0.79 o 
 -12   0   1      151.41      142.94      4.00 o 
 -11   0   1       12.79       11.15      1.43 o 
 -10   0   1       18.87       16.58      0.94 o 
  -9   0   1        8.63        8.90      0.50 o 
  -8   0   1       86.39       90.28      2.53 o 
  -7   0   1      221.73      236.13      5.93 o 
  -6   0   1       10.94        9.59      0.55 o 
  -5   0   1      146.92      138.84      3.04 o 
  -4   0   1      122.86      130.76      2.57 o 
  -3   0   1     4782.36     4943.60     99.63 o 
  -2   0   1        3.86        6.73      0.27 o 
   1   0   1      883.67      771.33     50.48 o 
   2   0   1     5804.98     5940.75     92.70 o 
   3   0   1      121.55      113.20      1.74 o 
   4   0   1        3.57        2.49      0.25 o 
   5   0   1      299.40      307.88      5.83 o 
   6   0   1       69.88       67.70      1.44 o 
   7   0   1      405.95      381.05      8.40 o 
   8   0   1      131.03      131.56      3.03 o 
   9   0   1       60.59       61.47      1.66 o 
  10   0   1       20.26       22.23      1.75 o 
  11   0   1       83.11       82.04      2.48 o 
  12   0   1        3.27        1.55      1.05 o 
  13   0   1       10.69        8.62      1.27 o 
  14   0   1        9.09        7.36      1.26 o 
 -14   1   1        4.53        3.93      0.97 o 
 -13   1   1       38.06       32.48      1.94 o 
 -12   1   1        9.28        7.29      0.76 o 
 -11   1   1      151.29      150.80      4.10 o 
 -10   1   1       58.44       55.55      2.51 o 
  -9   1   1       11.85       11.15      0.74 o 
  -8   1   1      127.88      122.12      3.34 o 
  -7   1   1      116.64      109.65      3.91 o 
  -6   1   1        5.51        5.37      0.33 o 
  -5   1   1      805.74      822.98     15.61 o 
  -4   1   1     1037.05     1134.20     21.21 o 
  -3   1   1     2585.58     2699.39     37.40 o 
  -2   1   1     2196.38     2338.80     36.31 o 
  -1   1   1       13.46       12.84      0.34 o 
   0   1   1     3715.92     3671.83     53.30 o 
   1   1   1     1848.00     1781.05     41.49 o 
   2   1   1     1802.00     1827.78     33.84 o 
   3   1   1      597.75      583.09     10.75 o 
   4   1   1      331.81      327.92      8.59 o 
   5   1   1      243.09      245.66      5.25 o 
   6   1   1     1003.59      983.57     18.20 o 
   7   1   1       30.52       33.98      0.85 o 
   8   1   1      177.08      158.13      3.14 o 
   9   1   1       29.92       30.19      1.05 o 
  10   1   1      116.30      114.80      3.30 o 
  11   1   1       85.47       80.31      2.44 o 
  12   1   1       39.70       43.95      1.71 o 
  13   1   1       13.25       13.54      1.40 o 
  14   1   1        7.47        5.26      1.22 o 
 -14   2   1       80.57       90.49      3.00 o 
 -13   2   1        6.01        7.20      1.75 o 
 -12   2   1        2.74        2.96      0.59 o 
 -11   2   1      231.32      210.33      9.76 o 
 -10   2   1      109.22      105.09      3.02 o 
  -9   2   1       11.46        8.19      0.68 o 
  -8   2   1       55.93       56.56      1.76 o 
  -7   2   1       24.90       28.12      1.04 o 
  -6   2   1      218.00      222.58      5.54 o 
  -5   2   1       81.36       89.79      3.63 o 
  -4   2   1      119.98      114.21      2.62 o 
  -3   2   1      537.11      597.06     14.02 o 
  -2   2   1      244.64      243.02      9.46 o 
  -1   2   1      258.85      251.68      5.59 o 
   0   2   1      392.10      396.27      9.05 o 
   1   2   1      908.07      975.60     16.53 o 
   2   2   1       86.29       93.64      2.87 o 
   3   2   1     1665.85     1811.69     36.16 o 
   4   2   1     1138.45     1179.47     22.13 o 
   5   2   1       81.03       70.78      1.76 o 
   6   2   1      344.85      368.45     10.51 o 
   7   2   1      154.90      146.47      3.53 o 
   8   2   1       12.08       14.58      0.56 o 
   9   2   1       95.58       94.33      2.67 o 
  10   2   1      246.32      245.56      6.33 o 
  11   2   1       71.09       71.69      2.28 o 
  12   2   1        4.79        5.11      0.72 o 
  13   2   1        6.01        5.65      1.05 o 
 -13   3   1        8.01        4.87      1.08 o 
 -12   3   1       29.98       26.15      2.22 o 
 -11   3   1       21.30       22.12      0.97 o 
 -10   3   1       42.12       37.13      1.33 o 
  -9   3   1      194.32      181.85      4.15 o 
  -8   3   1       64.31       62.62      1.63 o 
  -7   3   1      230.07      219.72      4.80 o 
  -6   3   1      210.34      206.43      4.41 o 
  -5   3   1     1018.39     1080.50     21.93 o 
  -4   3   1      175.57      185.70      5.86 o 
  -3   3   1       91.38      103.88      4.75 o 
  -2   3   1      700.67      690.27     29.57 o 
  -1   3   1       42.41       47.69      1.15 o 
   0   3   1     1853.98     2007.28     40.25 o 
   1   3   1      334.55      332.84      7.14 o 
   2   3   1      108.55      127.87      2.32 o 
   3   3   1      237.58      230.57      4.48 o 
   4   3   1       73.10       87.68      1.73 o 
   5   3   1      117.18      118.12      2.18 o 
   6   3   1      181.34      184.94      4.00 o 
   7   3   1      112.65      121.01      2.75 o 
   8   3   1      229.63      228.11      5.95 o 
   9   3   1       18.01       18.38      1.54 o 
  10   3   1        3.70        4.11      0.73 o 
  11   3   1       18.59       18.14      1.30 o 
  12   3   1        7.14       11.49      1.11 o 
  13   3   1       21.73       20.10      1.76 o 
 -13   4   1       11.86       13.49      1.58 o 
 -12   4   1       19.29       19.73      2.10 o 
 -11   4   1        3.23        2.22      0.95 o 
 -10   4   1       13.78       14.05      2.02 o 
  -9   4   1       59.10       57.42      3.93 o 
  -8   4   1       95.51       93.14      5.53 o 
  -7   4   1       13.43       15.52      1.98 o 
  -6   4   1      350.93      363.43     11.09 o 
  -5   4   1       68.82       69.25      2.61 o 
  -4   4   1        4.55        5.29      1.09 o 
  -3   4   1       90.02       84.50      4.44 o 
  -2   4   1       25.24       22.34      1.51 o 
  -1   4   1      100.55       96.32      2.07 o 
   0   4   1      206.60      207.46      3.65 o 
   1   4   1       71.80       75.89      1.73 o 
   2   4   1      153.83      161.90      3.89 o 
   3   4   1      125.24      125.85      3.61 o 
   4   4   1      153.95      144.40      3.75 o 
   5   4   1      158.48      161.18      5.77 o 
   6   4   1      137.82      139.63      2.82 o 
   7   4   1      205.82      202.57      4.47 o 
   8   4   1       55.75       58.75      1.58 o 
   9   4   1      277.33      273.57      8.94 o 
  10   4   1        7.08        4.72      0.99 o 
  11   4   1       17.34       17.29      2.53 o 
  12   4   1        1.67        0.72      0.91 o 
 -11   5   1       19.37       22.88      1.87 o 
 -10   5   1       19.70       18.93      1.68 o 
  -9   5   1       48.90       50.37      3.31 o 
  -8   5   1        4.80        5.41      1.02 o 
  -7   5   1       59.81       63.46      2.69 o 
  -6   5   1        3.79        4.44      0.80 o 
  -5   5   1      547.56      552.39     23.11 o 
  -4   5   1      100.34       97.73      5.14 o 
  -3   5   1      374.80      371.78     11.23 o 
  -2   5   1       21.75       19.58      1.13 o 
  -1   5   1       54.56       57.97      2.49 o 
   0   5   1      152.22      143.33      3.32 o 
   1   5   1        4.58        4.24      0.27 o 
   2   5   1      104.68       98.21      2.41 o 
   3   5   1       83.79       78.46      2.32 o 
   4   5   1        4.82        2.75      0.45 o 
   5   5   1      527.54      511.68     12.50 o 
   6   5   1      240.06      237.27      7.62 o 
   7   5   1       54.53       51.76      2.14 o 
   8   5   1       55.64       57.22      2.54 o 
   9   5   1        8.14        7.51      1.91 o 
  10   5   1       18.36       21.92      1.78 o 
  11   5   1       10.47        7.27      1.33 o 
 -10   6   1       30.74       33.78      2.31 o 
  -9   6   1       29.83       33.13      4.01 o 
  -8   6   1       22.53       24.51      2.26 o 
  -7   6   1        2.96        4.31      0.76 o 
  -6   6   1       45.36       49.86      1.85 o 
  -5   6   1       39.41       39.46      1.68 o 
  -4   6   1       32.53       30.92      1.48 o 
  -3   6   1      174.91      171.92      4.70 o 
  -2   6   1       52.94       53.30      1.91 o 
  -1   6   1       57.10       62.28      2.86 o 
   0   6   1       28.15       29.27      1.28 o 
   1   6   1       83.42       84.54      2.35 o 
   2   6   1       38.86       41.82      1.33 o 
   3   6   1       76.94       69.90      2.25 o 
   4   6   1       40.56       40.72      2.03 o 
   5   6   1       83.91       85.07      3.38 o 
   6   6   1       10.40       10.04      1.10 o 
   7   6   1       18.24       19.19      1.21 o 
   8   6   1        2.81        4.69      1.04 o 
   9   6   1       57.23       61.59      3.03 o 
  10   6   1       15.47       20.89      1.92 o 
  -8   7   1        6.22        7.59      1.84 o 
  -7   7   1       10.44       10.32      0.94 o 
  -6   7   1       15.59       15.79      1.10 o 
  -5   7   1      167.99      169.07      4.90 o 
  -4   7   1        0.18        1.05      0.64 o 
  -3   7   1       20.27       21.65      1.33 o 
  -2   7   1        9.06        9.44      1.95 o 
  -1   7   1       15.23       12.32      1.00 o 
   0   7   1      116.14      108.60      4.18 o 
   1   7   1       60.07       60.18      3.00 o 
   2   7   1       13.44       13.03      1.05 o 
   3   7   1       22.38       22.85      1.55 o 
   4   7   1        9.94       10.29      0.96 o 
   5   7   1       30.03       32.40      2.02 o 
   6   7   1       32.34       36.82      2.17 o 
   7   7   1        0.73        1.45      0.99 o 
   8   7   1       28.37       28.75      5.68 o 
  -4   8   1       10.18       12.73      1.56 o 
  -3   8   1       25.35       26.12      2.03 o 
  -2   8   1        2.76        2.06      1.01 o 
  -1   8   1       53.33       51.24      2.75 o 
   0   8   1       27.76       29.13      2.30 o 
   1   8   1       26.07       25.60      2.00 o 
   2   8   1        3.90        7.40      1.32 o 
   3   8   1        2.48        2.23      1.04 o 
   4   8   1        5.85        4.37      1.17 o 
  -4  -8   2        8.72        9.38      1.40 o 
  -3  -8   2       13.51        8.78      1.32 o 
  -2  -8   2       26.04       25.36      1.95 o 
  -1  -8   2        5.90        3.27      1.25 o 
   0  -8   2        9.01       10.50      1.83 o 
   1  -8   2       38.04       41.83      2.95 o 
   2  -8   2       39.42       33.07      3.27 o 
   3  -8   2       11.12       15.17      2.26 o 
   4  -8   2        3.93        5.14      1.56 o 
  -8  -7   2       38.09       40.98      2.02 o 
  -7  -7   2       34.97       37.90      1.51 o 
  -6  -7   2       14.33       14.18      0.94 o 
  -5  -7   2       16.88       16.24      0.98 o 
  -4  -7   2        5.17        5.16      0.63 o 
  -3  -7   2        5.91        8.12      0.69 o 
  -2  -7   2        5.98        5.49      0.73 o 
  -1  -7   2        9.77        9.34      1.18 o 
   0  -7   2      130.83      121.42      4.48 o 
   1  -7   2       55.41       50.54      2.50 o 
   2  -7   2        9.19        9.85      1.21 o 
   3  -7   2       19.66       20.97      1.91 o 
   4  -7   2       10.43       12.41      1.40 o 
   5  -7   2        2.96        3.86      0.86 o 
   6  -7   2       19.05       20.95      2.18 o 
   7  -7   2       39.26       39.57      2.14 o 
 -10  -6   2        2.88        3.32      0.91 o 
  -9  -6   2       15.41       19.27      1.37 o 
  -8  -6   2       91.33       95.51      3.02 o 
  -7  -6   2        8.68        8.90      0.83 o 
  -6  -6   2        9.83       10.82      0.79 o 
  -5  -6   2        2.98        2.57      0.66 o 
  -4  -6   2       32.54       29.46      1.14 o 
  -3  -6   2       69.51       59.04      1.72 o 
  -2  -6   2       26.22       22.24      1.02 o 
  -1  -6   2      153.61      157.60      3.17 o 
   0  -6   2        4.55        5.46      0.45 o 
   1  -6   2      172.74      165.18      3.80 o 
   2  -6   2      110.98      110.77      3.10 o 
   3  -6   2       67.83       60.66      2.76 o 
   4  -6   2        4.54        4.54      0.74 o 
   5  -6   2       22.45       23.32      1.95 o 
   6  -6   2       51.08       48.29      2.25 o 
   7  -6   2       29.76       30.04      1.43 o 
   8  -6   2        5.44        7.20      1.06 o 
   9  -6   2       10.58       11.45      1.03 o 
 -12  -5   2        2.54        2.55      0.88 o 
 -11  -5   2        9.18       11.20      1.19 o 
 -10  -5   2      117.97      118.20      3.27 o 
  -9  -5   2       15.32       19.66      1.05 o 
  -8  -5   2       55.61       56.67      2.00 o 
  -7  -5   2       10.90       10.80      0.65 o 
  -6  -5   2       39.86       37.23      1.15 o 
  -5  -5   2       41.44       36.62      1.34 o 
  -4  -5   2      102.03       97.50      2.45 o 
  -3  -5   2      504.58      511.86     12.49 o 
  -2  -5   2       90.39       84.46      1.47 o 
  -1  -5   2      184.06      193.19      4.20 o 
   0  -5   2       54.33       51.15      1.35 o 
   1  -5   2      357.84      355.99      7.64 o 
   2  -5   2       32.70       31.82      1.21 o 
   3  -5   2      115.62      116.63      3.90 o 
   4  -5   2       40.47       38.68      1.75 o 
   5  -5   2       46.92       50.10      1.70 o 
   6  -5   2      162.85      160.00      5.06 o 
   7  -5   2       15.94       14.70      0.99 o 
   8  -5   2       77.64       72.40      2.38 o 
   9  -5   2        6.17        6.29      1.01 o 
  10  -5   2       22.82       20.53      1.28 o 
  11  -5   2        3.90        6.26      1.01 o 
 -13  -4   2        1.75        0.81      0.81 o 
 -12  -4   2        4.15        5.69      1.13 o 
 -11  -4   2        2.34        3.97      0.99 o 
 -10  -4   2       89.80       96.87      2.89 o 
  -9  -4   2       48.28       48.12      1.75 o 
  -8  -4   2       62.37       61.57      2.03 o 
  -7  -4   2      254.25      245.80      5.54 o 
  -6  -4   2      323.61      319.19      7.12 o 
  -5  -4   2      282.02      270.10      5.30 o 
  -4  -4   2       89.19       86.87      2.15 o 
  -3  -4   2      487.11      484.40     10.32 o 
  -2  -4   2       12.18       10.03      0.32 o 
  -1  -4   2      278.29      274.21      4.73 o 
   0  -4   2       69.18       78.91      1.65 o 
   1  -4   2      244.97      261.38      5.96 o 
   2  -4   2       99.91      101.40      3.24 o 
   3  -4   2      338.50      342.91      7.56 o 
   4  -4   2       43.03       43.18      1.27 o 
   5  -4   2        7.63        7.72      0.56 o 
   6  -4   2       41.77       39.55      1.25 o 
   7  -4   2       26.72       22.26      1.00 o 
   8  -4   2      172.15      163.92      4.49 o 
   9  -4   2       48.24       41.32      1.61 o 
  10  -4   2       15.63       14.70      1.05 o 
  11  -4   2       11.16       12.11      1.47 o 
  12  -4   2       31.19       37.22      6.61 o 
 -13  -3   2        5.47        6.63      1.23 o 
 -12  -3   2        2.56        3.89      1.04 o 
 -11  -3   2      138.41      138.38      4.84 o 
 -10  -3   2       10.81       10.69      0.76 o 
  -9  -3   2      164.11      157.25      4.18 o 
  -8  -3   2      140.25      133.73      3.54 o 
  -7  -3   2        1.14        1.64      0.33 o 
  -6  -3   2       88.78      100.36      2.52 o 
  -5  -3   2       45.37       48.21      1.05 o 
  -4  -3   2      116.44      109.99      1.84 o 
  -3  -3   2       32.93       39.43      0.84 o 
  -2  -3   2      474.29      479.93      8.81 o 
  -1  -3   2      194.57      197.56      3.41 o 
   0  -3   2      702.61      688.00     13.08 o 
   1  -3   2      100.34      103.58      2.11 o 
   2  -3   2      917.42      957.45     17.16 o 
   3  -3   2       70.76       78.10      1.82 o 
   4  -3   2      443.95      475.84     10.18 o 
   5  -3   2       44.52       43.25      1.77 o 
   6  -3   2      152.00      141.50      3.27 o 
   7  -3   2       49.03       41.89      1.33 o 
   8  -3   2       34.89       31.03      1.12 o 
   9  -3   2       45.14       42.48      1.40 o 
  10  -3   2       39.04       38.31      1.61 o 
  11  -3   2       37.22       37.99      1.62 o 
  12  -3   2       15.63       15.63      1.71 o 
  13  -3   2        0.36       -0.41      0.88 o 
 -14  -2   2       44.75       52.72      4.71 o 
 -13  -2   2        6.37        6.70      1.15 o 
 -12  -2   2       50.62       56.31      2.58 o 
 -11  -2   2      135.06      124.44      4.54 o 
 -10  -2   2       21.92       23.30      1.56 o 
  -9  -2   2       93.81       88.00      2.57 o 
  -8  -2   2      176.33      174.08      4.51 o 
  -7  -2   2      211.27      208.85      5.21 o 
  -6  -2   2       62.04       72.33      1.73 o 
  -5  -2   2      585.65      633.38     10.66 o 
  -4  -2   2      420.48      478.04      8.85 o 
  -3  -2   2     1048.03     1091.48     17.09 o 
  -2  -2   2     1355.33     1388.08     22.26 o 
  -1  -2   2      183.50      185.57      3.12 o 
   0  -2   2     2410.41     2550.14     46.83 o 
   1  -2   2     1166.04     1234.90     20.73 o 
   2  -2   2      244.88      234.08      5.01 o 
   3  -2   2     2480.36     2651.71     53.09 o 
   4  -2   2     1037.43     1152.61     23.97 o 
   5  -2   2      369.23      409.71     10.12 o 
   6  -2   2      140.48      148.26      3.91 o 
   7  -2   2        0.43       -0.23      0.40 o 
   8  -2   2       37.79       35.26      1.44 o 
   9  -2   2      218.77      211.36      5.66 o 
  10  -2   2       20.95       20.08      0.98 o 
  11  -2   2       52.90       52.01      1.92 o 
  12  -2   2       24.16       29.19      1.90 o 
  13  -2   2        4.44        1.95      0.93 o 
 -14  -1   2       37.10       37.95      3.34 o 
 -13  -1   2        8.10        9.38      1.67 o 
 -12  -1   2       37.71       35.47      1.98 o 
 -11  -1   2       89.82       83.52      3.36 o 
 -10  -1   2       48.10       47.93      3.31 o 
  -9  -1   2       98.28       92.58      3.47 o 
  -8  -1   2      279.28      270.51      8.36 o 
  -7  -1   2       38.83       36.92      1.14 o 
  -6  -1   2      919.93      974.17     23.10 o 
  -5  -1   2      429.31      469.65     13.04 o 
  -4  -1   2      573.66      594.73     12.64 o 
  -3  -1   2        4.56        3.82      0.39 o 
  -2  -1   2      563.21      578.35      8.03 o 
  -1  -1   2     1953.36     2023.26     33.68 o 
   0  -1   2     7254.73     7349.69    147.88 o 
   1  -1   2     2045.30     2098.13     35.14 o 
   2  -1   2     1208.24     1313.90     35.39 o 
   3  -1   2      949.33     1004.04     20.57 o 
   4  -1   2     1330.02     1407.41     33.45 o 
   5  -1   2      525.51      540.21     14.81 o 
   6  -1   2      704.51      727.05     17.75 o 
   7  -1   2      152.00      150.92      4.09 o 
   8  -1   2      143.75      137.70      3.76 o 
   9  -1   2      112.10      120.05      3.44 o 
  10  -1   2      147.54      142.75      4.10 o 
  11  -1   2       64.83       63.17      2.18 o 
  12  -1   2       54.43       50.60      2.47 o 
  13  -1   2        0.14        1.53      0.93 o 
 -14   0   2        1.09        2.52      0.84 o 
 -13   0   2       29.47       26.80      1.37 o 
 -12   0   2        7.69        5.34      0.70 o 
 -11   0   2       49.33       43.56      1.62 o 
 -10   0   2      113.76       97.98      2.90 o 
  -9   0   2       64.47       58.61      1.84 o 
  -8   0   2      630.13      645.14     15.70 o 
  -7   0   2      234.08      246.03      6.18 o 
  -6   0   2       73.22       62.30      1.78 o 
  -5   0   2     1571.41     1654.94     39.50 o 
  -4   0   2      225.67      246.80      6.95 o 
  -3   0   2     1008.29     1014.19     15.84 o 
  -2   0   2      199.36      199.78      2.98 o 
  -1   0   2      428.53      433.64      6.43 o 
   0   0   2     4773.54     4613.33     85.34 o 
   1   0   2     4705.12     4731.21     97.76 o 
   2   0   2      958.33      938.45     19.43 o 
   3   0   2     1246.49     1299.46     26.89 o 
   4   0   2        1.07        0.26      0.17 o 
   5   0   2      152.81      179.85      3.91 o 
   6   0   2      223.97      202.24      3.92 o 
   7   0   2      359.92      350.18      6.67 o 
   8   0   2      218.43      211.32      6.17 o 
   9   0   2     1205.06     1150.31     23.97 o 
  10   0   2      370.23      349.66      8.32 o 
  11   0   2       69.83       64.30      2.24 o 
  12   0   2       25.60       20.13      2.76 o 
  13   0   2       37.26       38.68      2.17 o 
  14   0   2       32.41       42.35      2.49 o 
 -14   1   2       37.25       35.98      1.91 o 
 -13   1   2        7.69        8.96      0.94 o 
 -12   1   2       38.65       36.33      1.32 o 
 -11   1   2       89.21       91.34      2.67 o 
 -10   1   2       49.74       47.84      1.67 o 
  -9   1   2      100.62      100.85      2.77 o 
  -8   1   2      278.45      266.62      5.77 o 
  -7   1   2       39.42       37.98      1.04 o 
  -6   1   2      900.65      955.62     20.00 o 
  -5   1   2      424.73      475.81      8.87 o 
  -4   1   2      579.39      600.60     11.35 o 
  -3   1   2        4.50        4.27      0.19 o 
  -2   1   2      567.54      583.80      9.11 o 
  -1   1   2     1948.10     1971.18     29.15 o 
   0   1   2     7280.54     7416.39    136.08 o 
   1   1   2     2045.58     2073.36     32.62 o 
   2   1   2     1202.51     1264.79     23.80 o 
   3   1   2      946.74      965.83     18.21 o 
   4   1   2     1320.92     1393.93     28.97 o 
   5   1   2      525.81      550.55     10.27 o 
   6   1   2      697.34      736.31     15.31 o 
   7   1   2      154.12      155.59      3.06 o 
   8   1   2      144.26      137.44      2.77 o 
   9   1   2      112.09      121.87      2.88 o 
  10   1   2      151.05      148.47      3.93 o 
  11   1   2       63.50       58.89      2.09 o 
  12   1   2       53.09       54.00      2.48 o 
  13   1   2        0.18       -0.05      0.78 o 
 -14   2   2       43.98       52.32      2.19 o 
 -13   2   2        6.61        8.60      0.92 o 
 -12   2   2       50.95       55.76      1.72 o 
 -11   2   2      137.42      126.71      3.09 o 
 -10   2   2       21.43       23.05      0.96 o 
  -9   2   2       96.97       92.76      2.25 o 
  -8   2   2      177.14      174.88      3.92 o 
  -7   2   2      205.65      201.39      4.48 o 
  -6   2   2       63.59       71.69      1.73 o 
  -5   2   2      582.56      616.64     13.05 o 
  -4   2   2      419.76      462.52     11.43 o 
  -3   2   2     1057.07     1093.90     31.96 o 
  -2   2   2     1349.77     1313.17     40.08 o 
  -1   2   2      173.27      171.37      3.89 o 
   0   2   2     2411.52     2536.91     71.91 o 
   1   2   2     1159.22     1224.90     27.60 o 
   2   2   2      244.19      235.94      7.02 o 
   3   2   2     2451.27     2510.96     84.46 o 
   4   2   2     1040.16     1158.58     23.94 o 
   5   2   2      374.28      413.13      6.56 o 
   6   2   2      141.44      147.37      2.65 o 
   7   2   2        0.19        0.00      0.20 o 
   8   2   2       37.62       39.30      1.16 o 
   9   2   2      221.19      215.28      4.80 o 
  10   2   2       20.45       18.23      0.99 o 
  11   2   2       53.35       55.41      1.88 o 
  12   2   2       24.11       30.72      1.87 o 
  13   2   2        4.54        2.95      1.02 o 
 -13   3   2        5.16        4.97      1.10 o 
 -12   3   2        2.80        4.49      1.17 o 
 -11   3   2      136.45      133.73      3.26 o 
 -10   3   2       10.72       10.92      0.66 o 
  -9   3   2      166.27      153.05      3.56 o 
  -8   3   2      141.31      127.25      3.00 o 
  -7   3   2        1.08        1.96      0.29 o 
  -6   3   2       84.00       93.79      2.67 o 
  -5   3   2       44.99       53.52      2.00 o 
  -4   3   2      114.35      106.36      5.41 o 
  -3   3   2       32.73       37.59      2.26 o 
  -2   3   2      488.41      470.04     14.25 o 
  -1   3   2      194.66      191.83      4.76 o 
   0   3   2      701.46      716.87     13.07 o 
   1   3   2      100.44      106.31      2.09 o 
   2   3   2      914.05      897.93     16.12 o 
   3   3   2       70.47       73.75      2.10 o 
   4   3   2      445.99      486.87     11.44 o 
   5   3   2       43.60       41.79      0.99 o 
   6   3   2      153.94      139.46      2.58 o 
   7   3   2       49.84       44.75      1.29 o 
   8   3   2       33.10       29.95      1.06 o 
   9   3   2       44.16       41.99      1.32 o 
  10   3   2       38.05       36.82      1.46 o 
  11   3   2       37.14       39.55      1.57 o 
  12   3   2       15.32       14.26      1.49 o 
  13   3   2        0.30       -0.54      1.63 o 
 -13   4   2        1.80        1.51      1.05 o 
 -12   4   2        4.12        4.60      1.28 o 
 -11   4   2        2.11        2.45      0.96 o 
 -10   4   2       88.41       93.13      5.21 o 
  -9   4   2       47.51       49.07      2.31 o 
  -8   4   2       61.60       65.43      2.64 o 
  -7   4   2      260.06      259.50     14.63 o 
  -6   4   2      326.44      347.56     14.82 o 
  -5   4   2      283.67      270.37      8.42 o 
  -4   4   2       90.87       88.47      4.44 o 
  -3   4   2      489.35      490.57     14.72 o 
  -2   4   2       11.95       10.29      1.13 o 
  -1   4   2      270.34      266.84      6.69 o 
   0   4   2       69.36       75.68      2.69 o 
   1   4   2      241.12      257.17      5.59 o 
   2   4   2      100.44      101.27      2.35 o 
   3   4   2      337.45      360.65      9.54 o 
   4   4   2       43.25       45.15      0.92 o 
   5   4   2        8.38        8.91      0.34 o 
   6   4   2       41.36       40.24      0.93 o 
   7   4   2       28.08       26.28      0.76 o 
   8   4   2      171.76      165.47      4.27 o 
   9   4   2       47.25       42.72      2.18 o 
  10   4   2       16.14       13.71      2.22 o 
  11   4   2       10.83       11.45      2.84 o 
  12   4   2       30.87       32.43      2.33 o 
 -12   5   2        2.73        1.22      1.21 o 
 -11   5   2        9.48       10.15      1.43 o 
 -10   5   2      116.73      127.58      4.62 o 
  -9   5   2       14.69       16.46      2.10 o 
  -8   5   2       55.48       53.28      2.50 o 
  -7   5   2       10.84       11.77      1.17 o 
  -6   5   2       41.96       43.40      1.99 o 
  -5   5   2       41.66       37.45      1.83 o 
  -4   5   2      105.38      102.07      3.63 o 
  -3   5   2      506.36      505.21     15.49 o 
  -2   5   2       87.62       82.39      3.11 o 
  -1   5   2      184.26      191.26      3.44 o 
   0   5   2       54.82       49.12      1.85 o 
   1   5   2      358.01      356.04      6.83 o 
   2   5   2       34.42       33.44      1.04 o 
   3   5   2      115.10      114.60      2.37 o 
   4   5   2       41.49       36.27      1.89 o 
   5   5   2       46.20       50.41      1.71 o 
   6   5   2      164.83      171.77      4.46 o 
   7   5   2       16.35       16.08      1.00 o 
   8   5   2       76.29       73.83      3.11 o 
   9   5   2        6.47        5.74      1.40 o 
  10   5   2       22.16       19.03      1.71 o 
  11   5   2        3.68        3.85      1.16 o 
 -10   6   2        2.94        3.39      1.13 o 
  -9   6   2       15.75       20.35      1.76 o 
  -8   6   2       90.33       97.39      3.85 o 
  -7   6   2        8.61        7.88      1.15 o 
  -6   6   2       10.20        9.38      0.93 o 
  -5   6   2        3.24        4.88      0.73 o 
  -4   6   2       33.01       32.56      1.84 o 
  -3   6   2       71.71       63.22      2.12 o 
  -2   6   2       26.14       23.34      1.25 o 
  -1   6   2      153.81      155.11      4.35 o 
   0   6   2        4.52        5.00      0.51 o 
   1   6   2      174.22      168.35      3.88 o 
   2   6   2      110.89      103.20      4.76 o 
   3   6   2       67.23       65.62      2.37 o 
   4   6   2        4.50        5.61      0.65 o 
   5   6   2       22.53       20.42      1.20 o 
   6   6   2       50.62       53.51      2.31 o 
   7   6   2       28.82       27.88      2.49 o 
   8   6   2        5.66        7.07      1.40 o 
   9   6   2       10.91       12.01      1.49 o 
  -8   7   2       38.21       43.20      1.72 o 
  -7   7   2       35.49       39.98      1.60 o 
  -6   7   2       13.77       12.15      0.98 o 
  -5   7   2       17.23       15.89      2.43 o 
  -4   7   2        4.95        5.72      1.18 o 
  -3   7   2        5.92        6.94      0.89 o 
  -2   7   2        6.46        6.11      0.82 o 
  -1   7   2        9.73       11.09      1.59 o 
   0   7   2      133.27      121.17      3.61 o 
   1   7   2       55.51       52.18      2.56 o 
   2   7   2        9.19        7.42      1.15 o 
   3   7   2       19.50       17.70      1.24 o 
   4   7   2       10.63        9.65      1.40 o 
   5   7   2        3.01        4.17      1.71 o 
   6   7   2       18.91       21.62      3.97 o 
   7   7   2       39.50       38.43      2.38 o 
  -4   8   2        8.57        9.34      1.20 o 
  -3   8   2       13.84       11.03      1.46 o 
  -2   8   2       25.86       27.35      2.12 o 
  -1   8   2        6.13        4.81      1.21 o 
   0   8   2        9.07        7.90      1.91 o 
   1   8   2       38.43       45.62      3.89 o 
   2   8   2       39.31       38.55      2.56 o 
   3   8   2       11.37        9.25      1.40 o 
   4   8   2        3.94        3.24      1.07 o 
  -4  -8   3        6.67        7.31      1.56 o 
  -3  -8   3       23.63       27.90      2.06 o 
  -2  -8   3        9.13        8.93      1.32 o 
  -1  -8   3       28.39       32.92      3.27 o 
   0  -8   3       28.51       34.47      3.35 o 
   1  -8   3       44.11       45.83      3.66 o 
   2  -8   3        7.26       10.82      2.02 o 
   3  -8   3       17.33       19.61      2.65 o 
  -8  -7   3        5.05        4.46      0.72 o 
  -7  -7   3        6.37        5.25      1.09 o 
  -6  -7   3       43.10       42.37      1.52 o 
  -5  -7   3       12.29       12.08      0.86 o 
  -4  -7   3       50.27       49.67      1.63 o 
  -3  -7   3       25.43       28.71      1.45 o 
  -2  -7   3       90.00       87.52      2.74 o 
  -1  -7   3       16.74       20.34      1.68 o 
   0  -7   3       59.03       56.57      3.97 o 
   1  -7   3       22.10       29.88      2.80 o 
   2  -7   3        6.38        6.08      0.88 o 
   3  -7   3       19.12       22.00      1.49 o 
   4  -7   3       24.95       28.49      1.65 o 
   5  -7   3        5.43        5.07      0.95 o 
   6  -7   3        1.94        1.29      0.80 o 
   7  -7   3        6.65        9.13      1.21 o 
 -10  -6   3        2.93        1.13      1.64 o 
  -9  -6   3       10.33       11.61      0.93 o 
  -8  -6   3       62.32       62.66      1.94 o 
  -7  -6   3       36.32       37.27      1.38 o 
  -6  -6   3        5.35        4.70      0.58 o 
  -5  -6   3      141.98      139.77      3.38 o 
  -4  -6   3       79.02       71.13      1.97 o 
  -3  -6   3       15.46       13.72      0.78 o 
  -2  -6   3       27.32       25.75      1.65 o 
  -1  -6   3       79.93       71.36      1.89 o 
   0  -6   3       19.02       17.03      0.75 o 
   1  -6   3       68.58       68.38      2.00 o 
   2  -6   3        7.84        7.49      1.56 o 
   3  -6   3      115.31      114.43      4.00 o 
   4  -6   3       22.11       22.65      1.38 o 
   5  -6   3       78.25       74.43      2.97 o 
   6  -6   3       45.80       48.42      2.28 o 
   7  -6   3       11.90       10.87      0.95 o 
   8  -6   3       29.64       33.67      1.58 o 
   9  -6   3       36.30       42.65      1.85 o 
 -12  -5   3       11.11       13.93      1.38 o 
 -11  -5   3        6.80        9.85      1.40 o 
 -10  -5   3       58.99       64.26      2.47 o 
  -9  -5   3        4.36        3.98      0.62 o 
  -8  -5   3       61.35       59.23      1.60 o 
  -7  -5   3       48.30       50.08      1.39 o 
  -6  -5   3       36.58       32.82      1.16 o 
  -5  -5   3        3.34        3.45      0.51 o 
  -4  -5   3       61.73       61.53      1.68 o 
  -3  -5   3       23.70       22.30      0.89 o 
  -2  -5   3      124.37      128.34      2.38 o 
  -1  -5   3      151.79      153.37      3.13 o 
   0  -5   3       22.31       24.00      0.74 o 
   1  -5   3       71.88       63.69      1.61 o 
   2  -5   3       65.62       66.22      1.71 o 
   3  -5   3      164.84      162.34      4.34 o 
   4  -5   3      249.43      252.33      6.23 o 
   5  -5   3       48.47       43.32      1.36 o 
   6  -5   3       14.37       15.18      0.85 o 
   7  -5   3        7.70        7.17      0.66 o 
   8  -5   3        2.89        3.82      0.67 o 
   9  -5   3       15.65       16.72      1.15 o 
  10  -5   3        8.80       10.27      0.99 o 
 -13  -4   3       31.30       34.49      1.96 o 
 -12  -4   3       19.57       23.07      2.47 o 
 -11  -4   3       51.27       51.42      3.03 o 
 -10  -4   3        7.88        8.41      0.96 o 
  -9  -4   3       52.83       52.05      1.64 o 
  -8  -4   3      121.61      124.31      2.70 o 
  -7  -4   3       23.20       22.51      0.84 o 
  -6  -4   3       55.32       52.60      1.38 o 
  -5  -4   3      679.80      664.59     12.77 o 
  -4  -4   3      118.58      127.04      2.93 o 
  -3  -4   3      239.36      216.17      3.47 o 
  -2  -4   3       32.12       34.24      0.76 o 
  -1  -4   3      219.22      226.83      5.85 o 
   0  -4   3      320.85      320.94      6.76 o 
   1  -4   3      339.41      326.99      7.04 o 
   2  -4   3        7.87        7.14      0.43 o 
   3  -4   3       99.65       98.63      2.37 o 
   4  -4   3       25.92       24.57      0.93 o 
   5  -4   3       12.57       11.62      0.91 o 
   6  -4   3      153.81      148.56      3.55 o 
   7  -4   3      151.02      144.04      3.44 o 
   8  -4   3      197.75      195.73      4.51 o 
   9  -4   3       23.55       24.32      1.15 o 
  10  -4   3        5.17        5.23      0.75 o 
  11  -4   3        1.23        0.73      0.63 o 
 -13  -3   3       48.58       55.88      3.07 o 
 -12  -3   3       10.74       10.60      1.08 o 
 -11  -3   3       29.66       28.51      1.66 o 
 -10  -3   3       83.16       77.84      2.90 o 
  -9  -3   3       67.93       64.82      1.77 o 
  -8  -3   3      226.70      218.61      4.99 o 
  -7  -3   3        3.57        3.00      0.37 o 
  -6  -3   3      273.77      267.24      4.12 o 
  -5  -3   3       25.72       27.66      0.82 o 
  -4  -3   3       80.61       77.77      1.40 o 
  -3  -3   3      156.04      147.32      2.61 o 
  -2  -3   3      458.49      476.49      8.07 o 
  -1  -3   3      517.20      594.45     13.89 o 
   0  -3   3      696.92      694.68     16.80 o 
   1  -3   3      422.56      418.72      8.91 o 
   2  -3   3        3.12        6.53      0.35 o 
   3  -3   3       56.01       58.31      1.52 o 
   4  -3   3      225.58      223.42      4.90 o 
   5  -3   3       41.16       38.21      1.16 o 
   6  -3   3       10.61        9.56      0.62 o 
   7  -3   3      185.39      180.00      4.13 o 
   8  -3   3       64.26       59.16      1.70 o 
   9  -3   3      226.07      229.51      5.31 o 
  10  -3   3       22.76       22.72      1.12 o 
  11  -3   3       14.29       16.97      1.04 o 
  12  -3   3        6.12        6.93      1.95 o 
 -14  -2   3        5.30        6.56      1.33 o 
 -13  -2   3       51.46       51.43      2.13 o 
 -12  -2   3        3.23        3.86      0.83 o 
 -11  -2   3       46.61       44.40      1.82 o 
 -10  -2   3      213.55      197.11      5.29 o 
  -9  -2   3       35.69       31.12      2.31 o 
  -8  -2   3       76.36       71.34      2.22 o 
  -7  -2   3       98.50       91.64      1.95 o 
  -6  -2   3      300.39      302.66      5.78 o 
  -5  -2   3      867.88      899.17     15.20 o 
  -4  -2   3      451.01      467.67      7.35 o 
  -3  -2   3     1189.24     1290.75     19.95 o 
  -2  -2   3     1210.59     1383.62     26.46 o 
  -1  -2   3      792.48      861.23     18.38 o 
   0  -2   3       55.11       53.81      1.26 o 
   1  -2   3      414.63      422.72      8.63 o 
   2  -2   3       23.02       29.25      0.89 o 
   3  -2   3      138.09      156.15      4.01 o 
   4  -2   3       83.13       80.78      2.25 o 
   5  -2   3       94.18      101.80      2.78 o 
   6  -2   3      712.81      742.27     18.12 o 
   7  -2   3       70.88       74.01      2.29 o 
   8  -2   3       20.42       22.77      1.15 o 
   9  -2   3       26.50       26.87      1.33 o 
  10  -2   3        1.46        2.91      0.81 o 
  11  -2   3       20.21       21.88      2.15 o 
  12  -2   3       11.18       14.42      2.41 o 
  13  -2   3       12.52       10.39      1.40 o 
 -14  -1   3        5.99        8.61      1.09 o 
 -13  -1   3        0.35        0.19      0.68 o 
 -12  -1   3       65.37       64.39      2.34 o 
 -11  -1   3      164.63      152.40      5.16 o 
 -10  -1   3      154.45      157.67      4.25 o 
  -9  -1   3       14.06       12.27      1.18 o 
  -8  -1   3      129.91      127.64      3.44 o 
  -7  -1   3      115.86      123.09      4.56 o 
  -6  -1   3      593.97      626.23     13.30 o 
  -5  -1   3      210.14      231.71      4.92 o 
  -4  -1   3      629.56      624.39     17.07 o 
  -3  -1   3      112.96      127.42      2.21 o 
  -2  -1   3     1954.93     2057.57     62.01 o 
  -1  -1   3     2815.41     2867.43     48.20 o 
   0  -1   3       33.74       39.02      1.49 o 
   1  -1   3      170.64      173.56      3.38 o 
   2  -1   3     1785.14     1956.58     39.97 o 
   3  -1   3      145.55      172.85      4.25 o 
   4  -1   3      312.61      342.25     10.23 o 
   5  -1   3      131.98      138.27      3.53 o 
   6  -1   3       14.38       11.75      0.75 o 
   7  -1   3      472.80      475.48     11.80 o 
   8  -1   3       52.28       48.83      1.71 o 
   9  -1   3       57.04       58.73      2.01 o 
  10  -1   3       12.30       13.29      1.04 o 
  11  -1   3      116.03      122.78      3.78 o 
  12  -1   3       52.93       56.30      2.18 o 
  13  -1   3       49.27       47.90      3.19 o 
 -14   0   3        8.24        9.48      1.25 o 
 -13   0   3       46.30       43.18      1.54 o 
 -12   0   3       14.88       14.15      1.17 o 
 -11   0   3      100.80      105.14      2.68 o 
 -10   0   3      114.80      111.78      3.65 o 
  -9   0   3      341.46      331.57      7.21 o 
  -8   0   3       53.48       50.38      1.42 o 
  -7   0   3       70.89       77.84      1.92 o 
  -6   0   3      579.88      595.62     12.52 o 
  -5   0   3     1219.36     1171.47     25.06 o 
  -4   0   3      744.94      795.67     16.57 o 
  -3   0   3      434.21      453.38      7.74 o 
  -2   0   3     2025.53     2154.30     35.71 o 
  -1   0   3      490.78      484.16      9.72 o 
   0   0   3       89.11       81.91      1.64 o 
   1   0   3       41.04       43.69      1.13 o 
   2   0   3       46.80       38.91      1.15 o 
   3   0   3       66.20       69.94      1.92 o 
   4   0   3      865.24      923.64     19.18 o 
   5   0   3        6.31        4.28      0.30 o 
   6   0   3       21.54       18.78      0.86 o 
   7   0   3       40.80       45.38      1.23 o 
   8   0   3       12.80       12.78      0.60 o 
   9   0   3       15.23       14.17      0.67 o 
  10   0   3       45.13       46.15      1.92 o 
  11   0   3       45.55       51.17      1.97 o 
  12   0   3        1.51        3.38      0.83 o 
  13   0   3       35.11       31.99      2.13 o 
 -14   1   3        5.71        6.44      0.75 o 
 -13   1   3        0.36        1.28      0.54 o 
 -12   1   3       65.22       66.54      1.93 o 
 -11   1   3      165.16      149.06      3.59 o 
 -10   1   3      152.60      151.15      3.61 o 
  -9   1   3       14.09       12.96      0.95 o 
  -8   1   3      127.13      123.10      2.91 o 
  -7   1   3      117.83      128.54      2.90 o 
  -6   1   3      606.85      644.62     13.32 o 
  -5   1   3      212.66      225.34      4.36 o 
  -4   1   3      630.14      617.35     11.53 o 
  -3   1   3      111.61      121.05      2.57 o 
  -2   1   3     1984.14     1986.62     33.97 o 
  -1   1   3     2786.85     2847.30     44.64 o 
   0   1   3       32.13       37.21      1.26 o 
   1   1   3      177.93      181.23      3.10 o 
   2   1   3     1786.87     1910.88     39.97 o 
   3   1   3      142.77      164.48      6.08 o 
   4   1   3      312.24      339.40      7.24 o 
   5   1   3      125.96      131.51      3.03 o 
   6   1   3       13.56       12.13      0.82 o 
   7   1   3      478.27      481.65     10.24 o 
   8   1   3       51.54       49.75      1.42 o 
   9   1   3       58.84       57.54      1.60 o 
  10   1   3       12.05       13.48      0.76 o 
  11   1   3      116.74      124.00      3.64 o 
  12   1   3       53.19       55.66      2.12 o 
  13   1   3       48.79       45.57      3.70 o 
 -14   2   3        5.33        4.99      0.73 o 
 -13   2   3       51.40       47.58      1.64 o 
 -12   2   3        3.09        3.62      0.60 o 
 -11   2   3       46.77       44.92      1.44 o 
 -10   2   3      213.13      193.63      4.43 o 
  -9   2   3       34.23       28.99      1.01 o 
  -8   2   3       77.08       70.57      2.16 o 
  -7   2   3      102.23       90.99      2.17 o 
  -6   2   3      301.99      300.61      5.75 o 
  -5   2   3      874.27      888.77     18.61 o 
  -4   2   3      445.07      457.95     11.25 o 
  -3   2   3     1209.87     1244.39     30.47 o 
  -2   2   3     1205.20     1281.59     24.66 o 
  -1   2   3      800.67      883.75     37.18 o 
   0   2   3       51.79       51.87      1.64 o 
   1   2   3      406.04      403.04      7.71 o 
   2   2   3       25.52       31.25      0.73 o 
   3   2   3      142.26      160.33      3.46 o 
   4   2   3       85.91       81.61      1.90 o 
   5   2   3       91.68      101.16      2.40 o 
   6   2   3      715.80      748.70     14.00 o 
   7   2   3       72.24       76.85      1.92 o 
   8   2   3       20.02       22.32      0.89 o 
   9   2   3       25.91       27.23      1.03 o 
  10   2   3        1.17        1.75      0.46 o 
  11   2   3       19.95       20.79      1.00 o 
  12   2   3       11.68       14.40      1.13 o 
  13   2   3       12.64       13.78      1.48 o 
 -13   3   3       48.37       54.73      5.72 o 
 -12   3   3        9.98       11.30      1.34 o 
 -11   3   3       30.08       26.68      1.08 o 
 -10   3   3       81.24       79.13      2.06 o 
  -9   3   3       68.07       63.10      1.69 o 
  -8   3   3      227.48      226.38      5.63 o 
  -7   3   3        3.46        3.47      0.41 o 
  -6   3   3      280.62      281.70      6.78 o 
  -5   3   3       26.97       24.81      1.87 o 
  -4   3   3       82.41       79.78      2.06 o 
  -3   3   3      151.71      143.10      3.87 o 
  -2   3   3      458.56      456.76     14.14 o 
  -1   3   3      517.15      556.57     17.28 o 
   0   3   3      709.56      700.16     16.80 o 
   1   3   3      414.45      433.46     20.30 o 
   2   3   3        3.56        6.97      0.34 o 
   3   3   3       59.30       62.71      1.51 o 
   4   3   3      226.16      223.48      4.84 o 
   5   3   3       39.18       37.26      1.17 o 
   6   3   3       11.14        9.76      0.41 o 
   7   3   3      186.35      178.56      3.64 o 
   8   3   3       63.27       57.14      1.63 o 
   9   3   3      227.73      235.93      5.24 o 
  10   3   3       22.66       24.00      1.49 o 
  11   3   3       14.88       16.97      0.93 o 
  12   3   3        6.29        6.15      1.87 o 
 -13   4   3       30.71       31.54      2.31 o 
 -12   4   3       19.25       19.67      1.76 o 
 -11   4   3       51.31       50.73      2.50 o 
 -10   4   3        8.22        9.33      1.18 o 
  -9   4   3       55.02       63.11      2.58 o 
  -8   4   3      119.93      122.57      7.54 o 
  -7   4   3       23.07       21.93      1.19 o 
  -6   4   3       56.23       57.89      5.49 o 
  -5   4   3      684.09      708.40     36.42 o 
  -4   4   3      116.02      122.56      3.43 o 
  -3   4   3      237.95      206.85      6.77 o 
  -2   4   3       34.09       33.72      1.54 o 
  -1   4   3      217.43      217.61      9.02 o 
   0   4   3      326.89      313.36      7.86 o 
   1   4   3      342.79      337.10     10.07 o 
   2   4   3        7.43        5.96      0.56 o 
   3   4   3      102.44      101.31      1.89 o 
   4   4   3       27.35       26.78      0.94 o 
   5   4   3       12.60        9.46      0.53 o 
   6   4   3      150.55      154.77      4.26 o 
   7   4   3      149.10      143.69      2.71 o 
   8   4   3      197.13      190.25      5.51 o 
   9   4   3       23.37       28.47      1.78 o 
  10   4   3        4.76        4.13      1.01 o 
  11   4   3        1.18        0.88      1.56 o 
 -12   5   3       11.13       10.69      1.51 o 
 -11   5   3        6.70        8.81      1.32 o 
 -10   5   3       60.03       68.02      3.00 o 
  -9   5   3        4.20        4.17      0.96 o 
  -8   5   3       60.75       64.18      2.69 o 
  -7   5   3       47.25       49.64      2.28 o 
  -6   5   3       35.34       34.08      1.58 o 
  -5   5   3        3.71        3.65      0.61 o 
  -4   5   3       60.89       58.83      2.53 o 
  -3   5   3       24.50       19.98      3.58 o 
  -2   5   3      123.43      126.47      4.40 o 
  -1   5   3      151.52      159.04      4.95 o 
   0   5   3       23.08       24.23      1.05 o 
   1   5   3       69.78       63.76      2.05 o 
   2   5   3       67.42       64.73      2.09 o 
   3   5   3      166.48      163.73      3.71 o 
   4   5   3      251.21      234.15      6.88 o 
   5   5   3       46.98       41.38      2.80 o 
   6   5   3       14.30       15.37      0.92 o 
   7   5   3        7.09        4.60      0.86 o 
   8   5   3        2.92        5.44      1.05 o 
   9   5   3       15.83       16.38      1.53 o 
  10   5   3        8.62        9.21      1.31 o 
 -10   6   3        3.12        1.38      1.04 o 
  -9   6   3       10.55       12.11      1.42 o 
  -8   6   3       62.92       61.28      2.36 o 
  -7   6   3       36.48       35.27      1.72 o 
  -6   6   3        5.17        3.95      1.05 o 
  -5   6   3      141.76      137.61      3.97 o 
  -4   6   3       78.73       73.39      3.02 o 
  -3   6   3       15.37       15.13      1.26 o 
  -2   6   3       28.16       30.90      1.70 o 
  -1   6   3       81.74       77.92      2.44 o 
   0   6   3       18.46       16.39      0.87 o 
   1   6   3       68.36       64.87      3.43 o 
   2   6   3        7.38        7.31      0.95 o 
   3   6   3      115.26      110.31      3.25 o 
   4   6   3       21.23       19.34      1.48 o 
   5   6   3       77.11       74.53      3.89 o 
   6   6   3       46.05       48.22      1.93 o 
   7   6   3       11.84       11.43      1.35 o 
   8   6   3       28.98       27.35      3.54 o 
   9   6   3       35.93       40.31      3.19 o 
  -8   7   3        5.16        5.72      1.01 o 
  -7   7   3        6.39        5.53      0.95 o 
  -6   7   3       42.93       39.24      1.83 o 
  -5   7   3       12.30       15.34      1.02 o 
  -4   7   3       49.27       50.73      2.16 o 
  -3   7   3       25.88       31.31      2.23 o 
  -2   7   3       89.32       84.77      2.83 o 
  -1   7   3       16.37       19.31      1.27 o 
   0   7   3       59.59       63.16      2.22 o 
   1   7   3       21.49       21.29      1.28 o 
   2   7   3        6.27        5.39      1.03 o 
   3   7   3       18.69       17.20      1.53 o 
   4   7   3       24.73       25.24      1.81 o 
   5   7   3        5.49        5.03      1.05 o 
   6   7   3        2.04       -1.17      1.17 o 
   7   7   3        6.84        6.69      1.35 o 
  -4   8   3        6.58        7.22      1.04 o 
  -3   8   3       23.99       23.38      1.95 o 
  -2   8   3        8.87       12.14      1.98 o 
  -1   8   3       28.84       27.75      2.92 o 
   0   8   3       28.01       33.09      3.35 o 
   1   8   3       43.60       44.12      2.55 o 
   2   8   3        7.27        7.39      2.02 o 
   3   8   3       17.07       18.08      1.70 o 
  -3  -8   4       11.13       10.27      2.02 o 
  -2  -8   4        2.77        3.50      1.63 o 
  -1  -8   4        4.17        4.36      1.63 o 
   0  -8   4        3.94        2.88      1.48 o 
   1  -8   4       17.86       22.18      2.72 o 
   2  -8   4       22.31       30.51      3.19 o 
  -8  -7   4        1.82        1.34      0.74 o 
  -7  -7   4        1.24        0.32      0.55 o 
  -6  -7   4       13.11       14.36      0.98 o 
  -5  -7   4        2.68        3.06      0.65 o 
  -4  -7   4        0.29        0.65      0.82 o 
  -3  -7   4        9.81        7.95      1.05 o 
  -2  -7   4        3.38        4.08      0.80 o 
  -1  -7   4       75.81       79.35      3.52 o 
   0  -7   4       55.86       59.68      4.05 o 
   1  -7   4       43.43       44.51      3.42 o 
   2  -7   4        7.59        6.52      1.28 o 
   3  -7   4       12.64       11.33      1.10 o 
   4  -7   4        4.09        5.21      0.91 o 
   5  -7   4        9.91        9.39      1.18 o 
   6  -7   4       15.64       16.06      1.48 o 
 -10  -6   4       19.14       22.22      1.57 o 
  -9  -6   4       46.53       48.28      1.63 o 
  -8  -6   4       29.54       31.92      1.35 o 
  -7  -6   4       20.33       18.38      1.05 o 
  -6  -6   4        7.59        6.33      1.11 o 
  -5  -6   4       71.77       68.36      1.94 o 
  -4  -6   4       16.11       17.02      0.91 o 
  -3  -6   4      165.21      158.23      5.47 o 
  -2  -6   4       23.86       25.90      1.49 o 
  -1  -6   4        4.22        4.32      0.46 o 
   0  -6   4      177.76      168.65      5.40 o 
   1  -6   4       49.41       46.25      1.33 o 
   2  -6   4       75.97       69.84      1.85 o 
   3  -6   4        5.53        4.77      0.64 o 
   4  -6   4       38.16       32.68      1.45 o 
   5  -6   4        1.54        1.75      0.61 o 
   6  -6   4       22.14       22.19      1.59 o 
   7  -6   4       10.72       10.10      0.92 o 
   8  -6   4       54.04       51.05      2.03 o 
 -11  -5   4       11.30       10.92      1.21 o 
 -10  -5   4       38.43       44.03      1.93 o 
  -9  -5   4       40.79       41.52      1.31 o 
  -8  -5   4        2.20        2.27      0.48 o 
  -7  -5   4        0.06       -0.42      0.42 o 
  -6  -5   4        0.29       -0.36      0.36 o 
  -5  -5   4        7.55        8.27      0.69 o 
  -4  -5   4      134.28      130.06      3.17 o 
  -3  -5   4       50.30       46.38      1.28 o 
  -2  -5   4       43.14       43.56      1.18 o 
  -1  -5   4       63.16       64.03      2.20 o 
   0  -5   4       28.46       28.62      0.90 o 
   1  -5   4      445.24      457.22      9.67 o 
   2  -5   4      249.72      228.21      5.06 o 
   3  -5   4       18.51       16.12      0.95 o 
   4  -5   4       68.30       68.85      2.24 o 
   5  -5   4       57.40       54.67      1.60 o 
   6  -5   4       87.28       81.71      2.19 o 
   7  -5   4        4.67        7.54      0.71 o 
   8  -5   4        5.46        5.24      0.66 o 
   9  -5   4       13.41       14.47      0.98 o 
  10  -5   4       23.05       25.50      1.49 o 
 -13  -4   4        0.08       -0.42      0.81 o 
 -12  -4   4       10.33       13.12      1.24 o 
 -11  -4   4        3.15        3.16      0.81 o 
 -10  -4   4       68.92       68.46      3.30 o 
  -9  -4   4       53.76       52.97      1.67 o 
  -8  -4   4      185.60      196.36      7.22 o 
  -7  -4   4       98.33       97.36      2.16 o 
  -6  -4   4       51.79       48.02      1.18 o 
  -5  -4   4       81.43       81.09      1.59 o 
  -4  -4   4       59.06       58.07      1.81 o 
  -3  -4   4       17.15       21.10      0.62 o 
  -2  -4   4       40.37       38.76      1.58 o 
  -1  -4   4        8.59        6.95      0.58 o 
   0  -4   4      188.75      183.96      4.19 o 
   1  -4   4      361.70      356.52      7.56 o 
   2  -4   4      211.76      213.04      5.73 o 
   3  -4   4      225.60      216.89      4.69 o 
   4  -4   4      328.42      324.82      7.11 o 
   5  -4   4       69.93       66.46      2.14 o 
   6  -4   4      118.56      110.99      2.75 o 
   7  -4   4       87.27       75.28      2.07 o 
   8  -4   4        8.44       10.02      0.76 o 
   9  -4   4       23.66       26.73      1.20 o 
  10  -4   4       61.66       63.60      2.66 o 
  11  -4   4        4.98        6.07      1.16 o 
 -13  -3   4        8.43       11.15      1.21 o 
 -12  -3   4       18.39       20.47      2.44 o 
 -11  -3   4       37.51       35.25      1.69 o 
 -10  -3   4        7.92        9.34      1.06 o 
  -9  -3   4       15.71       14.59      1.77 o 
  -8  -3   4       49.52       48.80      1.46 o 
  -7  -3   4      195.88      193.30      4.40 o 
  -6  -3   4      397.35      396.13      7.60 o 
  -5  -3   4      429.46      423.39      7.31 o 
  -4  -3   4      124.01      129.93      2.34 o 
  -3  -3   4       17.43       20.41      0.77 o 
  -2  -3   4      225.93      235.56      5.93 o 
  -1  -3   4      479.24      540.88     12.70 o 
   0  -3   4      292.80      290.03      7.31 o 
   1  -3   4     1037.35     1027.61     24.95 o 
   2  -3   4      247.95      254.69      5.45 o 
   3  -3   4     1465.97     1556.22     45.27 o 
   4  -3   4       81.32       86.84      2.14 o 
   5  -3   4        7.55        7.29      0.65 o 
   6  -3   4        8.23        9.12      0.62 o 
   7  -3   4       25.76       24.19      1.01 o 
   8  -3   4      139.50      126.73      3.20 o 
   9  -3   4        2.20        2.62      0.56 o 
  10  -3   4        0.83        0.89      0.55 o 
  11  -3   4       12.78       14.18      0.99 o 
  12  -3   4       11.97       12.65      1.97 o 
 -14  -2   4       38.19       38.78      1.96 o 
 -13  -2   4       21.64       23.69      1.52 o 
 -12  -2   4        2.58        2.03      0.75 o 
 -11  -2   4       32.35       27.77      1.47 o 
 -10  -2   4      128.58      117.93      3.50 o 
  -9  -2   4        5.53        5.13      0.71 o 
  -8  -2   4      277.83      275.60      7.10 o 
  -7  -2   4      120.40      115.18      2.69 o 
  -6  -2   4      639.12      639.68     13.59 o 
  -5  -2   4      120.05      120.92      2.44 o 
  -4  -2   4      268.24      292.34      5.58 o 
  -3  -2   4      626.11      711.99     11.82 o 
  -2  -2   4      584.40      577.33     12.04 o 
  -1  -2   4      190.70      202.25      4.39 o 
   0  -2   4      179.65      167.50      4.78 o 
   1  -2   4      249.32      263.01      4.97 o 
   2  -2   4      500.33      523.00     12.12 o 
   3  -2   4      106.79      112.78      2.92 o 
   4  -2   4      986.81     1068.84     25.05 o 
   5  -2   4       81.75       75.90      2.25 o 
   6  -2   4      249.79      254.45      6.41 o 
   7  -2   4       12.24       12.42      0.88 o 
   8  -2   4        7.18        6.65      0.73 o 
   9  -2   4       49.19       50.28      2.34 o 
  10  -2   4       40.37       36.62      1.64 o 
  11  -2   4       37.60       39.78      1.82 o 
  12  -2   4       72.07       73.92      4.18 o 
 -14  -1   4        2.96        2.18      0.85 o 
 -13  -1   4       32.62       30.90      2.44 o 
 -12  -1   4       65.21       65.11      2.29 o 
 -11  -1   4       65.97       61.22      2.14 o 
 -10  -1   4      169.54      167.84      4.46 o 
  -9  -1   4      160.11      165.82      4.43 o 
  -8  -1   4      225.00      217.00      5.59 o 
  -7  -1   4      147.36      136.27      3.62 o 
  -6  -1   4       17.49       20.21      0.75 o 
  -5  -1   4      793.99      798.74     16.48 o 
  -4  -1   4       20.85       17.88      0.55 o 
  -3  -1   4      548.10      560.53     13.57 o 
  -2  -1   4     1042.37     1020.78     61.71 o 
  -1  -1   4      561.06      615.83     14.66 o 
   0  -1   4      402.24      415.61      7.77 o 
   1  -1   4     2495.99     2639.36     48.68 o 
   2  -1   4      108.70      107.70      2.82 o 
   3  -1   4      447.36      417.49      8.57 o 
   4  -1   4      515.66      561.46     13.70 o 
   5  -1   4       18.49       22.32      1.10 o 
   6  -1   4       63.57       61.57      1.95 o 
   7  -1   4      168.63      164.12      6.77 o 
   8  -1   4       59.64       64.92      2.14 o 
   9  -1   4      198.04      188.44      5.17 o 
  10  -1   4       15.49       13.05      1.04 o 
  11  -1   4       16.44       18.13      1.63 o 
  12  -1   4        4.99        5.32      0.88 o 
  13  -1   4        9.71       10.42      1.18 o 
 -14   0   4        8.66        8.70      1.03 o 
 -13   0   4        0.11       -0.18      0.53 o 
 -12   0   4        0.32        0.32      0.49 o 
 -11   0   4       48.18       46.13      1.50 o 
 -10   0   4       41.90       40.53      1.39 o 
  -9   0   4      141.06      138.67      3.45 o 
  -8   0   4       50.12       42.74      1.42 o 
  -7   0   4      523.28      522.79     11.08 o 
  -6   0   4       16.55       17.68      0.69 o 
  -5   0   4     1147.45     1303.76     27.04 o 
  -4   0   4       74.71       69.23      1.48 o 
  -3   0   4       19.50       18.57      0.66 o 
  -2   0   4     3075.01     3031.56     56.95 o 
  -1   0   4      650.93      697.71     18.29 o 
   0   0   4     1566.42     1630.20     38.94 o 
   1   0   4     1030.30     1062.49     32.65 o 
   2   0   4      168.15      181.06      3.93 o 
   3   0   4       58.48       69.53      1.95 o 
   4   0   4      168.38      164.47      5.06 o 
   5   0   4       13.55       12.55      0.54 o 
   6   0   4      429.17      437.64      9.28 o 
   7   0   4      111.83      116.76      2.71 o 
   8   0   4       84.24       81.87      2.48 o 
   9   0   4      343.20      371.24      9.40 o 
  10   0   4      329.81      312.04     10.11 o 
  11   0   4        8.38        5.70      0.86 o 
  12   0   4       64.28       72.31      3.38 o 
  13   0   4        8.89       13.46      1.24 o 
 -14   1   4        3.16        1.79      0.64 o 
 -13   1   4       31.91       29.21      1.27 o 
 -12   1   4       63.78       62.06      2.04 o 
 -11   1   4       67.41       59.30      1.76 o 
 -10   1   4      168.43      157.23      3.76 o 
  -9   1   4      164.17      161.37      3.76 o 
  -8   1   4      226.06      214.23      4.78 o 
  -7   1   4      142.92      134.49      3.09 o 
  -6   1   4       16.43       19.76      0.56 o 
  -5   1   4      792.80      782.35     21.95 o 
  -4   1   4       20.11       17.89      0.53 o 
  -3   1   4      548.51      564.34     11.76 o 
  -2   1   4     1038.83     1059.92     19.31 o 
  -1   1   4      578.79      609.04     19.85 o 
   0   1   4      403.09      415.64     10.06 o 
   1   1   4     2475.09     2623.32     62.85 o 
   2   1   4      108.82       99.86      2.71 o 
   3   1   4      445.49      386.96     22.49 o 
   4   1   4      516.62      564.10     11.85 o 
   5   1   4       16.90       21.20      0.76 o 
   6   1   4       63.48       65.60      1.68 o 
   7   1   4      166.57      165.26      4.28 o 
   8   1   4       59.04       65.40      1.74 o 
   9   1   4      200.53      194.21      4.37 o 
  10   1   4       15.28       12.91      1.02 o 
  11   1   4       16.02       16.54      1.18 o 
  12   1   4        4.74        5.84      0.94 o 
  13   1   4        9.49        9.35      1.10 o 
 -14   2   4       37.71       33.31      1.63 o 
 -13   2   4       21.24       23.49      1.17 o 
 -12   2   4        2.36        2.02      0.56 o 
 -11   2   4       31.48       27.29      1.28 o 
 -10   2   4      131.22      120.34      2.90 o 
  -9   2   4        5.50        5.34      0.50 o 
  -8   2   4      274.41      277.44      6.04 o 
  -7   2   4      117.78      112.30      2.33 o 
  -6   2   4      631.28      652.63     13.53 o 
  -5   2   4      117.35      116.95      3.17 o 
  -4   2   4      276.80      292.83      6.27 o 
  -3   2   4      623.18      668.14     14.47 o 
  -2   2   4      592.99      576.32     10.77 o 
  -1   2   4      192.55      207.93      6.19 o 
   0   2   4      189.66      173.54      4.30 o 
   1   2   4      249.88      258.44      9.28 o 
   2   2   4      490.09      486.45     11.86 o 
   3   2   4      106.14      114.07      2.95 o 
   4   2   4      983.18     1020.22     21.61 o 
   5   2   4       82.03       79.52      1.96 o 
   6   2   4      248.11      248.46      5.53 o 
   7   2   4       12.76       14.28      0.64 o 
   8   2   4        8.07        7.19      0.76 o 
   9   2   4       48.44       50.55      1.52 o 
  10   2   4       39.58       34.72      1.23 o 
  11   2   4       37.16       41.37      1.73 o 
  12   2   4       71.17       75.64      2.62 o 
 -13   3   4        8.50        8.73      1.32 o 
 -12   3   4       18.22       18.21      1.62 o 
 -11   3   4       36.78       34.18      1.24 o 
 -10   3   4        7.30        7.80      0.75 o 
  -9   3   4       16.93       16.77      1.35 o 
  -8   3   4       48.84       46.62      2.31 o 
  -7   3   4      200.55      195.74      5.01 o 
  -6   3   4      396.62      400.83     14.24 o 
  -5   3   4      423.41      421.34      9.00 o 
  -4   3   4      121.49      122.46      2.88 o 
  -3   3   4       19.10       20.11      0.84 o 
  -2   3   4      225.40      241.61      8.73 o 
  -1   3   4      480.59      514.33     18.48 o 
   0   3   4      292.79      300.20      6.28 o 
   1   3   4     1039.46     1049.36     24.89 o 
   2   3   4      247.74      251.94      6.10 o 
   3   3   4     1454.29     1573.66     37.33 o 
   4   3   4       81.75       88.21      2.08 o 
   5   3   4        7.33        8.27      0.55 o 
   6   3   4        8.26        7.39      0.57 o 
   7   3   4       26.40       23.22      0.83 o 
   8   3   4      138.86      130.30      3.08 o 
   9   3   4        2.55        2.46      0.49 o 
  10   3   4        0.93        1.13      0.51 o 
  11   3   4       12.55       13.39      1.06 o 
  12   3   4       11.60       17.12      2.65 o 
 -13   4   4        0.07        0.01      2.26 o 
 -12   4   4       10.60       11.41      1.46 o 
 -11   4   4        3.23        3.25      1.01 o 
 -10   4   4       67.34       68.52      6.11 o 
  -9   4   4       52.52       55.26      3.39 o 
  -8   4   4      186.98      198.85      5.24 o 
  -7   4   4       96.62       91.18      4.11 o 
  -6   4   4       48.92       44.91      2.45 o 
  -5   4   4       81.86       84.20      2.98 o 
  -4   4   4       58.78       60.48      2.10 o 
  -3   4   4       17.84       20.17      0.91 o 
  -2   4   4       39.22       32.87      1.62 o 
  -1   4   4        8.75        7.46      0.80 o 
   0   4   4      191.45      197.67      4.67 o 
   1   4   4      361.61      346.85     10.76 o 
   2   4   4      217.68      217.34      5.43 o 
   3   4   4      224.61      204.93      4.66 o 
   4   4   4      326.77      330.41      7.67 o 
   5   4   4       69.46       68.17      1.73 o 
   6   4   4      118.78      110.85      4.17 o 
   7   4   4       87.63       75.43      2.53 o 
   8   4   4        7.91        8.23      0.75 o 
   9   4   4       24.25       25.56      3.39 o 
  10   4   4       61.72       62.82      2.85 o 
  11   4   4        4.90        6.16      2.26 o 
 -11   5   4       10.94       10.96      1.43 o 
 -10   5   4       38.75       44.22      3.54 o 
  -9   5   4       39.45       44.28      2.88 o 
  -8   5   4        1.95        1.83      0.69 o 
  -7   5   4        0.14        0.38      0.58 o 
  -6   5   4        0.23        0.55      0.54 o 
  -5   5   4        7.53        9.66      0.81 o 
  -4   5   4      135.01      137.67      3.74 o 
  -3   5   4       52.14       49.96      2.30 o 
  -2   5   4       43.90       45.04      2.06 o 
  -1   5   4       62.76       62.40      3.48 o 
   0   5   4       28.31       26.81      1.49 o 
   1   5   4      445.55      448.34     13.78 o 
   2   5   4      249.83      230.72      8.15 o 
   3   5   4       19.30       16.86      0.76 o 
   4   5   4       67.90       72.56      3.73 o 
   5   5   4       59.12       53.18      1.51 o 
   6   5   4       86.45       79.68      3.16 o 
   7   5   4        4.55        7.70      0.88 o 
   8   5   4        5.42        5.32      0.86 o 
   9   5   4       13.05       13.08      2.14 o 
  10   5   4       23.45       19.16      1.77 o 
 -10   6   4       18.82       19.41      1.49 o 
  -9   6   4       45.93       42.87      2.02 o 
  -8   6   4       29.23       29.38      1.66 o 
  -7   6   4       19.73       18.73      1.29 o 
  -6   6   4        7.25        7.84      0.89 o 
  -5   6   4       72.96       67.41      2.65 o 
  -4   6   4       15.23       17.16      1.20 o 
  -3   6   4      166.32      169.42      5.64 o 
  -2   6   4       23.29       22.91      1.71 o 
  -1   6   4        4.16        4.07      0.84 o 
   0   6   4      178.20      174.78      4.73 o 
   1   6   4       49.21       45.63      1.75 o 
   2   6   4       77.77       69.08      2.32 o 
   3   6   4        5.61        4.73      0.66 o 
   4   6   4       39.49       39.05      2.29 o 
   5   6   4        1.54        2.29      0.57 o 
   6   6   4       22.90       24.54      1.65 o 
   7   6   4       10.57       11.26      1.35 o 
   8   6   4       54.49       56.90      2.86 o 
  -8   7   4        1.93        1.17      0.86 o 
  -7   7   4        1.09        0.32      1.08 o 
  -6   7   4       13.47       15.19      1.21 o 
  -5   7   4        2.57        3.16      0.73 o 
  -4   7   4        0.33       -0.50      0.62 o 
  -3   7   4       10.13        9.22      0.97 o 
  -2   7   4        3.34        3.84      0.79 o 
  -1   7   4       76.17       90.89      2.93 o 
   0   7   4       55.58       59.50      2.23 o 
   1   7   4       44.21       42.83      1.83 o 
   2   7   4        7.59        7.13      0.83 o 
   3   7   4       12.96       10.80      1.25 o 
   4   7   4        4.05        4.16      2.18 o 
   5   7   4       10.17       10.04      2.02 o 
   6   7   4       15.37       15.80      2.41 o 
  -3   8   4       11.28       12.34      1.35 o 
  -2   8   4        2.70        2.11      1.75 o 
  -1   8   4        4.14        5.06      1.17 o 
   0   8   4        3.92        2.34      1.21 o 
   1   8   4       17.91       18.23      1.76 o 
   2   8   4       22.65       24.73      1.96 o 
  -1  -8   5       18.63       18.05      2.57 o 
  -7  -7   5       16.95       15.59      1.18 o 
  -6  -7   5       10.34       10.58      0.97 o 
  -5  -7   5       25.01       23.75      1.73 o 
  -4  -7   5        3.21        4.59      0.95 o 
  -3  -7   5        8.87        7.61      1.32 o 
  -2  -7   5        3.83        5.85      0.89 o 
  -1  -7   5        0.48       -0.16      0.83 o 
   0  -7   5        2.48        1.17      1.17 o 
   1  -7   5       18.55       19.84      2.33 o 
   2  -7   5        7.09        5.91      0.91 o 
   3  -7   5        3.22        3.53      1.13 o 
   4  -7   5       16.29       17.93      1.49 o 
   5  -7   5       50.28       52.88      2.56 o 
 -10  -6   5        0.03        0.12      0.95 o 
  -9  -6   5        8.11        9.98      1.02 o 
  -8  -6   5       23.89       22.76      2.19 o 
  -7  -6   5       11.56       10.31      1.05 o 
  -6  -6   5        9.22        9.60      0.98 o 
  -5  -6   5        2.31        2.40      0.60 o 
  -4  -6   5      208.80      195.40      6.63 o 
  -3  -6   5        6.95        7.49      0.93 o 
  -2  -6   5      123.44      116.12      4.28 o 
  -1  -6   5       10.29        9.41      0.57 o 
   0  -6   5       12.04       12.52      0.67 o 
   1  -6   5       90.07       95.10      2.52 o 
   2  -6   5       52.12       46.82      1.41 o 
   3  -6   5       77.07       84.01      2.54 o 
   4  -6   5       14.26       15.28      1.77 o 
   5  -6   5        5.87        5.20      0.90 o 
   6  -6   5        0.12       -0.21      0.63 o 
   7  -6   5        5.35        6.33      0.97 o 
   8  -6   5        0.53        0.37      0.70 o 
 -11  -5   5       28.16       27.98      1.70 o 
 -10  -5   5       12.83       16.14      1.31 o 
  -9  -5   5        7.81        7.55      0.74 o 
  -8  -5   5      116.81      115.64      2.97 o 
  -7  -5   5       40.82       39.62      1.61 o 
  -6  -5   5       81.93       78.21      2.50 o 
  -5  -5   5      126.83      121.18      3.53 o 
  -4  -5   5       26.92       22.82      0.94 o 
  -3  -5   5      259.49      247.95      6.41 o 
  -2  -5   5       25.82       28.40      0.90 o 
  -1  -5   5      105.48      100.28      2.40 o 
   0  -5   5       62.53       62.19      1.61 o 
   1  -5   5       31.61       32.47      1.07 o 
   2  -5   5       50.10       46.52      1.34 o 
   3  -5   5       69.15       63.48      2.06 o 
   4  -5   5      144.21      142.90      4.00 o 
   5  -5   5       17.52       16.07      0.86 o 
   6  -5   5       93.05       95.66      2.51 o 
   7  -5   5       36.45       37.18      1.39 o 
   8  -5   5        1.69        2.65      0.74 o 
   9  -5   5        9.15       11.06      0.89 o 
 -12  -4   5       30.80       32.36      1.85 o 
 -11  -4   5       31.77       31.69      1.82 o 
 -10  -4   5      179.77      187.66      5.26 o 
  -9  -4   5        4.23        6.11      0.64 o 
  -8  -4   5       42.24       45.40      1.49 o 
  -7  -4   5       79.50       77.62      2.09 o 
  -6  -4   5        0.43       -0.21      0.25 o 
  -5  -4   5        7.73        6.85      0.75 o 
  -4  -4   5      159.39      155.19      6.15 o 
  -3  -4   5        3.97        3.68      0.55 o 
  -2  -4   5      337.05      342.18      9.91 o 
  -1  -4   5       10.14       13.05      0.68 o 
   0  -4   5      192.33      197.20      5.03 o 
   1  -4   5      167.53      168.72      4.34 o 
   2  -4   5       53.92       56.64      1.54 o 
   3  -4   5      204.04      191.62      5.05 o 
   4  -4   5       84.37       76.48      2.00 o 
   5  -4   5       25.80       25.11      0.95 o 
   6  -4   5       36.91       32.26      1.30 o 
   7  -4   5       74.85       70.50      2.03 o 
   8  -4   5        9.81       10.84      0.79 o 
   9  -4   5       15.15       16.89      1.03 o 
  10  -4   5       21.19       20.86      1.20 o 
 -13  -3   5       28.43       30.66      1.82 o 
 -12  -3   5       17.56       16.53      1.29 o 
 -11  -3   5       18.93       20.81      1.38 o 
 -10  -3   5      111.50      102.26      3.17 o 
  -9  -3   5      480.62      463.04      9.94 o 
  -8  -3   5       72.41       69.83      1.68 o 
  -7  -3   5      198.60      185.83      3.77 o 
  -6  -3   5       16.85       18.63      0.74 o 
  -5  -3   5      224.14      233.59      4.89 o 
  -4  -3   5      332.76      348.15      7.30 o 
  -3  -3   5      145.09      155.11      5.02 o 
  -2  -3   5      164.13      178.52      3.89 o 
  -1  -3   5      322.61      306.38      6.42 o 
   0  -3   5      391.75      397.83      9.70 o 
   1  -3   5      283.71      259.00      6.65 o 
   2  -3   5      449.82      480.41     10.11 o 
   3  -3   5      105.40      107.78      3.57 o 
   4  -3   5       32.06       27.92      1.10 o 
   5  -3   5       77.70       73.74      2.19 o 
   6  -3   5        8.32        6.79      0.67 o 
   7  -3   5       42.90       42.09      2.93 o 
   8  -3   5       94.19       96.69      2.98 o 
   9  -3   5        1.84        1.42      0.54 o 
  10  -3   5       53.83       55.59      1.86 o 
  11  -3   5       30.48       32.97      1.49 o 
 -14  -2   5        1.79        1.56      0.86 o 
 -13  -2   5       23.22       20.36      1.45 o 
 -12  -2   5       60.94       62.12      2.35 o 
 -11  -2   5       41.51       40.34      1.76 o 
 -10  -2   5      207.31      197.77      5.38 o 
  -9  -2   5      149.30      142.76      3.98 o 
  -8  -2   5      115.86      108.68      2.62 o 
  -7  -2   5       22.02       20.78      0.86 o 
  -6  -2   5       98.57       88.28      1.88 o 
  -5  -2   5      278.61      289.81      5.49 o 
  -4  -2   5      984.72      975.84     16.69 o 
  -3  -2   5      526.93      581.37     13.90 o 
  -2  -2   5      621.17      653.94     15.86 o 
  -1  -2   5      263.72      296.84      7.57 o 
   0  -2   5      880.57      962.19     22.91 o 
   1  -2   5      370.48      357.71      7.58 o 
   2  -2   5       20.87       22.57      0.67 o 
   3  -2   5      165.62      188.29      5.64 o 
   4  -2   5      200.69      206.35      6.49 o 
   5  -2   5       94.11      106.71      3.56 o 
   6  -2   5       58.48       55.57      1.79 o 
   7  -2   5       73.41       60.31      2.11 o 
   8  -2   5       61.52       52.98      1.93 o 
   9  -2   5       88.09       89.40      3.14 o 
  10  -2   5       20.12       21.00      1.33 o 
  11  -2   5       41.49       44.93      1.97 o 
  12  -2   5        9.07       10.38      1.13 o 
 -14  -1   5        0.29       -1.01      1.01 o 
 -13  -1   5       35.91       39.15      1.79 o 
 -12  -1   5       49.98       49.40      1.96 o 
 -11  -1   5       44.68       42.00      1.71 o 
 -10  -1   5       92.29       98.01      2.86 o 
  -9  -1   5      142.18      136.23      3.73 o 
  -8  -1   5      261.04      267.39      6.84 o 
  -7  -1   5      136.60      124.81      2.87 o 
  -6  -1   5       50.43       49.20      1.15 o 
  -5  -1   5      329.85      309.69      6.01 o 
  -4  -1   5       77.01       80.35      2.20 o 
  -3  -1   5      452.86      465.92     23.20 o 
  -2  -1   5      462.58      463.14     14.29 o 
  -1  -1   5     1115.67     1181.53     24.10 o 
   0  -1   5      180.07      196.26      6.01 o 
   1  -1   5      158.63      146.18      2.91 o 
   2  -1   5      282.81      317.12      6.77 o 
   3  -1   5       12.66       16.97      0.58 o 
   4  -1   5      118.68      112.81      2.58 o 
   5  -1   5      303.12      296.09      9.11 o 
   6  -1   5       44.20       41.99      1.49 o 
   7  -1   5       10.75        8.94      0.75 o 
   8  -1   5       33.02       26.47      1.26 o 
   9  -1   5      108.58      101.75      3.16 o 
  10  -1   5        4.29        5.66      0.82 o 
  11  -1   5       44.61       53.86      2.12 o 
  12  -1   5       18.77       19.22      1.42 o 
 -14   0   5        8.57        5.22      0.91 o 
 -13   0   5       13.59       16.78      1.03 o 
 -12   0   5        2.34        1.57      0.53 o 
 -11   0   5       28.89       24.90      1.25 o 
 -10   0   5       68.65       71.80      1.99 o 
  -9   0   5      327.93      324.79      7.11 o 
  -8   0   5       19.19       16.57      0.80 o 
  -7   0   5      380.16      406.39      8.70 o 
  -6   0   5      386.22      381.29      8.29 o 
  -5   0   5        5.28        2.94      0.35 o 
  -4   0   5      688.71      661.19     18.21 o 
  -3   0   5       23.52       24.59      0.81 o 
  -2   0   5     1788.56     1729.97     36.44 o 
  -1   0   5        3.31        5.25      0.38 o 
   0   0   5      179.32      190.17      4.78 o 
   1   0   5       58.97       41.39      1.41 o 
   2   0   5        1.55        3.47      0.47 o 
   3   0   5        3.04        6.04      0.59 o 
   4   0   5       29.43       36.05      1.23 o 
   5   0   5       54.34       60.54      1.35 o 
   6   0   5       36.99       46.10      1.37 o 
   7   0   5       27.87       23.83      1.15 o 
   8   0   5       80.43       85.06      2.61 o 
   9   0   5        8.95        9.68      0.89 o 
  10   0   5       73.80       76.22      2.57 o 
  11   0   5       15.54       15.76      1.18 o 
  12   0   5        4.92        4.67      0.91 o 
 -14   1   5        0.27       -0.51      0.57 o 
 -13   1   5       35.78       37.93      1.46 o 
 -12   1   5       49.72       47.45      1.59 o 
 -11   1   5       44.48       43.78      1.45 o 
 -10   1   5       92.47       90.39      2.39 o 
  -9   1   5      140.95      131.52      3.17 o 
  -8   1   5      260.77      268.46      5.89 o 
  -7   1   5      137.98      123.84      2.90 o 
  -6   1   5       48.88       47.40      1.14 o 
  -5   1   5      326.68      320.65      6.77 o 
  -4   1   5       79.26       78.13      1.89 o 
  -3   1   5      455.51      481.28      9.94 o 
  -2   1   5      461.13      480.24      9.92 o 
  -1   1   5     1110.53     1139.10     27.88 o 
   0   1   5      186.95      197.64      6.08 o 
   1   1   5      165.47      154.30      3.82 o 
   2   1   5      291.23      321.98      9.68 o 
   3   1   5       13.59       16.82      0.99 o 
   4   1   5      120.04      115.63      3.11 o 
   5   1   5      308.48      297.47      6.75 o 
   6   1   5       41.52       40.06      1.29 o 
   7   1   5       10.86       10.51      0.61 o 
   8   1   5       31.23       29.98      1.01 o 
   9   1   5      107.76      110.03      3.19 o 
  10   1   5        4.47        5.43      0.79 o 
  11   1   5       44.43       49.47      2.29 o 
  12   1   5       19.41       20.31      1.39 o 
 -14   2   5        1.97        0.97      0.63 o 
 -13   2   5       23.58       19.41      1.07 o 
 -12   2   5       61.05       62.15      1.88 o 
 -11   2   5       41.68       41.31      1.81 o 
 -10   2   5      204.44      197.50      4.52 o 
  -9   2   5      149.00      139.94      3.88 o 
  -8   2   5      118.08      106.45      3.02 o 
  -7   2   5       22.72       21.23      0.74 o 
  -6   2   5       93.74       83.64      2.12 o 
  -5   2   5      282.77      278.92      6.15 o 
  -4   2   5      983.87      996.63     20.47 o 
  -3   2   5      523.35      570.36     10.77 o 
  -2   2   5      636.38      660.14     12.28 o 
  -1   2   5      262.45      299.29     12.09 o 
   0   2   5      877.58      941.27     28.09 o 
   1   2   5      371.57      360.16     10.78 o 
   2   2   5       21.11       21.13      0.84 o 
   3   2   5      168.46      184.17      4.71 o 
   4   2   5      205.25      212.15      8.29 o 
   5   2   5       93.24      104.13      2.54 o 
   6   2   5       60.22       54.28      1.54 o 
   7   2   5       72.88       64.44      1.75 o 
   8   2   5       60.43       56.06      1.61 o 
   9   2   5       87.80       93.36      2.37 o 
  10   2   5       19.72       19.74      1.23 o 
  11   2   5       42.32       44.66      1.90 o 
  12   2   5        8.99       11.47      1.13 o 
 -13   3   5       28.41       28.29      2.06 o 
 -12   3   5       17.69       18.10      1.65 o 
 -11   3   5       20.25       20.83      1.20 o 
 -10   3   5      111.75      102.90      3.64 o 
  -9   3   5      476.62      455.76     11.44 o 
  -8   3   5       71.67       70.45      2.17 o 
  -7   3   5      196.17      187.25      4.25 o 
  -6   3   5       17.56       19.06      0.80 o 
  -5   3   5      230.48      246.82      5.27 o 
  -4   3   5      328.59      328.64      7.27 o 
  -3   3   5      143.56      142.74      3.90 o 
  -2   3   5      167.24      177.44      5.12 o 
  -1   3   5      318.68      291.73      7.43 o 
   0   3   5      394.21      390.59     11.94 o 
   1   3   5      288.56      270.74      6.55 o 
   2   3   5      455.80      476.39     10.21 o 
   3   3   5      108.29      111.72      2.96 o 
   4   3   5       32.11       28.85      0.91 o 
   5   3   5       78.51       71.03      1.80 o 
   6   3   5        8.97        8.99      0.63 o 
   7   3   5       42.56       42.51      1.36 o 
   8   3   5       93.55       98.67      2.27 o 
   9   3   5        1.71        1.40      0.48 o 
  10   3   5       53.15       58.06      1.75 o 
  11   3   5       30.19       32.53      1.82 o 
 -12   4   5       29.96       36.28      2.20 o 
 -11   4   5       32.43       29.96      2.45 o 
 -10   4   5      179.35      186.38      9.41 o 
  -9   4   5        3.90        5.61      0.95 o 
  -8   4   5       43.09       45.89      1.44 o 
  -7   4   5       78.00       76.55      2.18 o 
  -6   4   5        0.35       -0.33      0.61 o 
  -5   4   5        8.11        7.54      0.65 o 
  -4   4   5      159.45      152.42      4.11 o 
  -3   4   5        4.32        4.81      0.48 o 
  -2   4   5      336.36      341.48      6.74 o 
  -1   4   5        9.52       11.45      0.52 o 
   0   4   5      192.41      195.14      4.98 o 
   1   4   5      164.44      163.92      4.28 o 
   2   4   5       53.51       58.52      1.78 o 
   3   4   5      205.40      190.25      4.29 o 
   4   4   5       85.73       79.56      1.99 o 
   5   4   5       25.64       23.51      0.89 o 
   6   4   5       37.16       31.30      1.29 o 
   7   4   5       75.74       73.88      1.78 o 
   8   4   5        9.45        8.74      0.61 o 
   9   4   5       15.69       16.72      1.44 o 
  10   4   5       21.28       19.81      1.65 o 
 -11   5   5       27.86       28.32      1.75 o 
 -10   5   5       12.56       14.92      1.28 o 
  -9   5   5        8.45        8.19      0.98 o 
  -8   5   5      116.97      113.07      3.48 o 
  -7   5   5       39.66       40.59      2.03 o 
  -6   5   5       82.92       82.13      2.59 o 
  -5   5   5      128.06      129.42      3.60 o 
  -4   5   5       26.75       23.37      1.15 o 
  -3   5   5      260.60      264.67      6.58 o 
  -2   5   5       26.88       29.42      4.12 o 
  -1   5   5      105.21      102.16      3.66 o 
   0   5   5       60.99       56.41      2.42 o 
   1   5   5       32.98       33.69      1.68 o 
   2   5   5       48.39       43.30      1.37 o 
   3   5   5       67.57       63.42      1.73 o 
   4   5   5      146.60      145.78      3.42 o 
   5   5   5       17.05       15.48      0.77 o 
   6   5   5       92.92       99.17      4.51 o 
   7   5   5       36.43       38.05      1.87 o 
   8   5   5        1.69        1.90      0.71 o 
   9   5   5        9.25        7.94      1.71 o 
 -10   6   5        0.06       -0.78      0.78 o 
  -9   6   5        8.43        8.22      1.04 o 
  -8   6   5       24.88       27.83      1.54 o 
  -7   6   5       11.33       12.00      1.51 o 
  -6   6   5        8.85        9.39      0.91 o 
  -5   6   5        2.51        3.03      0.65 o 
  -4   6   5      207.62      203.86      5.76 o 
  -3   6   5        6.63        8.47      0.76 o 
  -2   6   5      121.60      130.44      4.48 o 
  -1   6   5       10.66        8.68      1.07 o 
   0   6   5       12.42       12.80      1.21 o 
   1   6   5       89.54       93.43      2.93 o 
   2   6   5       51.81       51.01      1.62 o 
   3   6   5       76.56       78.15      3.59 o 
   4   6   5       14.44       13.19      0.98 o 
   5   6   5        5.91        5.93      0.95 o 
   6   6   5        0.10       -0.54      0.82 o 
   7   6   5        5.62        6.23      0.92 o 
   8   6   5        0.55        0.01      0.96 o 
  -7   7   5       17.34       15.48      2.41 o 
  -6   7   5       10.51        9.47      1.40 o 
  -5   7   5       25.59       26.21      2.01 o 
  -4   7   5        3.19        3.80      1.10 o 
  -3   7   5        8.49        9.69      1.24 o 
  -2   7   5        3.86        5.43      0.88 o 
  -1   7   5        0.50        0.35      0.67 o 
   0   7   5        2.68        3.27      0.80 o 
   1   7   5       18.70       19.41      1.31 o 
   2   7   5        7.16        5.32      0.83 o 
   3   7   5        3.30        3.22      1.11 o 
   4   7   5       15.82       16.58      1.65 o 
   5   7   5       49.96       51.74      4.05 o 
  -1   8   5       18.90       23.45      1.98 o 
  -7  -7   6       23.35       26.46      1.98 o 
  -6  -7   6       13.71       14.59      4.40 o 
  -5  -7   6        7.80        7.91      1.13 o 
  -4  -7   6        9.87        8.04      1.13 o 
  -3  -7   6       16.00       12.33      1.27 o 
  -2  -7   6       25.88       24.86      1.67 o 
  -1  -7   6        4.90        5.83      1.83 o 
   0  -7   6        6.55        7.86      1.71 o 
   1  -7   6       26.98       30.74      3.11 o 
   2  -7   6        6.01        6.64      0.97 o 
   3  -7   6        6.10        6.61      0.82 o 
   4  -7   6        9.12        8.61      0.93 o 
  -9  -6   6       41.97       47.77      1.98 o 
  -8  -6   6        1.04        0.59      0.63 o 
  -7  -6   6       23.07       21.50      1.52 o 
  -6  -6   6        2.84        2.29      0.76 o 
  -5  -6   6        6.73        7.18      1.04 o 
  -4  -6   6       12.10       14.70      1.25 o 
  -3  -6   6       25.64       20.38      2.41 o 
  -2  -6   6       65.10       67.14      4.36 o 
  -1  -6   6       34.64       30.49      1.05 o 
   0  -6   6       10.24       12.98      0.72 o 
   1  -6   6       15.02       14.57      0.90 o 
   2  -6   6       32.01       31.38      1.33 o 
   3  -6   6       12.12       11.81      0.91 o 
   4  -6   6        2.47        1.61      0.65 o 
   5  -6   6       12.92       16.22      1.15 o 
   6  -6   6        8.81        9.34      0.99 o 
   7  -6   6       14.36       16.64      1.40 o 
 -11  -5   6        8.77       10.27      1.16 o 
 -10  -5   6       51.61       54.60      1.84 o 
  -9  -5   6       19.92       19.20      1.09 o 
  -8  -5   6       11.33       10.65      1.10 o 
  -7  -5   6       32.23       30.60      1.39 o 
  -6  -5   6       51.98       54.50      1.94 o 
  -5  -5   6       33.57       30.57      1.30 o 
  -4  -5   6      151.41      143.19      3.82 o 
  -3  -5   6       12.09       12.16      0.88 o 
  -2  -5   6        5.72        4.53      0.55 o 
  -1  -5   6       35.59       30.13      1.35 o 
   0  -5   6       42.09       42.47      1.28 o 
   1  -5   6      130.98      123.66      2.96 o 
   2  -5   6       33.48       34.84      1.18 o 
   3  -5   6       28.88       28.87      1.31 o 
   4  -5   6       23.59       21.97      1.22 o 
   5  -5   6       25.11       24.90      1.05 o 
   6  -5   6       61.68       60.45      2.24 o 
   7  -5   6       17.46       22.48      1.10 o 
   8  -5   6       35.19       40.51      1.54 o 
   9  -5   6        4.84        5.22      0.94 o 
 -12  -4   6        5.71        7.92      1.11 o 
 -11  -4   6       22.96       20.18      1.90 o 
 -10  -4   6        5.58        5.93      0.64 o 
  -9  -4   6       18.45       16.67      0.94 o 
  -8  -4   6       11.23       13.84      0.86 o 
  -7  -4   6      284.90      283.88      6.35 o 
  -6  -4   6      205.78      196.81      4.43 o 
  -5  -4   6       75.87       84.14      2.34 o 
  -4  -4   6        0.54        2.63      0.44 o 
  -3  -4   6      267.02      250.94      6.51 o 
  -2  -4   6      132.30      132.66      4.64 o 
  -1  -4   6       96.24       84.93      3.62 o 
   0  -4   6      141.23      135.40      4.75 o 
   1  -4   6       13.53       12.73      0.82 o 
   2  -4   6      335.43      317.78      8.04 o 
   3  -4   6       57.75       57.11      1.59 o 
   4  -4   6       20.98       22.34      0.91 o 
   5  -4   6       20.05       22.58      0.95 o 
   6  -4   6       57.97       63.68      1.84 o 
   7  -4   6        0.86        1.04      0.45 o 
   8  -4   6        4.22        3.17      0.83 o 
   9  -4   6        9.25        9.96      0.85 o 
  10  -4   6       18.17       22.81      1.72 o 
 -13  -3   6        9.19        8.33      1.09 o 
 -12  -3   6        1.17        0.82      0.82 o 
 -11  -3   6       15.55       18.28      1.06 o 
 -10  -3   6       11.05       12.41      0.97 o 
  -9  -3   6      105.41      114.48      2.53 o 
  -8  -3   6       84.83       89.60      2.03 o 
  -7  -3   6      258.04      240.11      4.95 o 
  -6  -3   6       91.41      101.40      2.16 o 
  -5  -3   6      276.74      246.61     12.60 o 
  -4  -3   6      251.52      241.40      5.22 o 
  -3  -3   6       72.86       80.96      1.95 o 
  -2  -3   6      124.54      132.24      2.94 o 
  -1  -3   6      223.59      220.41      4.81 o 
   0  -3   6       48.79       52.53      1.43 o 
   1  -3   6      105.86      109.05      3.77 o 
   2  -3   6      693.97      694.06     17.16 o 
   3  -3   6      178.62      162.00      5.13 o 
   4  -3   6       20.41       18.16      1.06 o 
   5  -3   6       18.75       15.65      1.07 o 
   6  -3   6       72.59       68.85      2.19 o 
   7  -3   6       30.77       31.77      1.37 o 
   8  -3   6       29.33       30.28      1.41 o 
   9  -3   6       46.12       49.72      1.95 o 
  10  -3   6       57.69       61.58      4.14 o 
  11  -3   6        8.71        8.89      0.92 o 
 -14  -2   6        5.30        6.23      1.06 o 
 -13  -2   6       21.66       19.86      1.42 o 
 -12  -2   6       50.28       51.22      2.56 o 
 -11  -2   6       58.67       56.08      2.12 o 
 -10  -2   6      143.68      137.19      3.42 o 
  -9  -2   6       72.73       73.00      1.71 o 
  -8  -2   6        3.02        4.43      0.41 o 
  -7  -2   6      519.48      524.17      9.99 o 
  -6  -2   6      104.70       94.28      2.01 o 
  -5  -2   6      190.83      205.51      4.49 o 
  -4  -2   6      394.74      426.83      8.90 o 
  -3  -2   6      361.85      394.16      9.55 o 
  -2  -2   6      132.71      147.35      3.74 o 
  -1  -2   6      112.10      121.42      3.38 o 
   0  -2   6      176.81      180.95      4.61 o 
   1  -2   6      381.07      358.64      7.55 o 
   2  -2   6      118.62      121.17      3.21 o 
   3  -2   6      357.82      365.90      8.40 o 
   4  -2   6      219.07      203.96      5.08 o 
   5  -2   6       22.98       23.31      2.41 o 
   6  -2   6      133.35      140.01      3.88 o 
   7  -2   6      151.04      132.69      3.88 o 
   8  -2   6       22.17       19.07      1.18 o 
   9  -2   6       27.38       25.19      1.39 o 
  10  -2   6       59.78       61.55      2.27 o 
  11  -2   6       26.08       27.53      2.91 o 
 -14  -1   6       13.31       12.43      1.22 o 
 -13  -1   6       18.36       19.69      1.36 o 
 -12  -1   6       23.18       23.24      1.42 o 
 -11  -1   6        5.23        5.14      0.78 o 
 -10  -1   6        0.49        1.12      0.57 o 
  -9  -1   6      192.40      184.46      4.32 o 
  -8  -1   6       38.62       38.41      1.02 o 
  -7  -1   6      109.90      111.84      2.34 o 
  -6  -1   6      131.03      132.67      2.98 o 
  -5  -1   6       95.13      101.22      2.74 o 
  -4  -1   6      508.37      490.72     11.67 o 
  -3  -1   6      333.52      343.52      9.65 o 
  -2  -1   6     1736.31     1748.84     42.36 o 
  -1  -1   6      592.56      662.85     17.32 o 
   0  -1   6       15.63       14.65      0.79 o 
   1  -1   6      175.07      201.60      4.35 o 
   2  -1   6      185.39      184.52      4.01 o 
   3  -1   6      103.73      101.35      2.90 o 
   4  -1   6      692.96      652.53     13.90 o 
   5  -1   6      217.55      213.59      5.64 o 
   6  -1   6      238.77      231.63      7.26 o 
   7  -1   6       10.26        9.78      0.82 o 
   8  -1   6       10.21       10.41      0.88 o 
   9  -1   6        7.06        6.36      0.81 o 
  10  -1   6       21.24       21.43      1.35 o 
  11  -1   6        3.33        4.77      0.88 o 
  12  -1   6        8.15        8.65      1.08 o 
 -14   0   6        8.75       13.26      1.31 o 
 -13   0   6        4.42        5.21      0.73 o 
 -12   0   6        1.10        0.05      0.51 o 
 -11   0   6       49.72       52.04      1.67 o 
 -10   0   6       96.10       82.44      2.56 o 
  -9   0   6        0.01        0.67      0.43 o 
  -8   0   6      486.53      495.99      9.51 o 
  -7   0   6       16.30       15.81      0.58 o 
  -6   0   6       14.59       15.09      0.72 o 
  -5   0   6      327.21      292.18      6.33 o 
  -4   0   6       86.39       79.39      1.93 o 
  -3   0   6        0.80        1.09      0.27 o 
  -2   0   6      413.64      440.24     14.69 o 
  -1   0   6      209.40      221.81      8.78 o 
   0   0   6      245.92      233.54      7.79 o 
   1   0   6      226.64      227.03      7.55 o 
   2   0   6       80.89       80.94      2.83 o 
   3   0   6       21.30       18.51      0.68 o 
   4   0   6       48.22       44.00      1.23 o 
   5   0   6      737.89      769.23     14.41 o 
   6   0   6        5.97        6.12      0.31 o 
   7   0   6      324.17      312.37      9.77 o 
   8   0   6        5.66        3.63      0.67 o 
   9   0   6        4.24        4.38      0.74 o 
  10   0   6       21.35       20.34      1.29 o 
  11   0   6        6.44        9.29      1.01 o 
  12   0   6       12.46       13.68      1.24 o 
 -14   1   6       13.53       11.01      0.93 o 
 -13   1   6       19.01       22.47      1.17 o 
 -12   1   6       23.02       21.81      1.11 o 
 -11   1   6        5.72        5.83      0.64 o 
 -10   1   6        0.30        0.73      0.44 o 
  -9   1   6      191.74      187.23      4.27 o 
  -8   1   6       37.68       35.83      1.25 o 
  -7   1   6      108.77      108.54      2.39 o 
  -6   1   6      124.75      126.64      2.65 o 
  -5   1   6       93.01       98.52      2.37 o 
  -4   1   6      503.70      467.19     10.10 o 
  -3   1   6      330.45      353.52      7.43 o 
  -2   1   6     1749.31     1801.52     42.47 o 
  -1   1   6      590.60      640.35     15.82 o 
   0   1   6       18.32       16.64      0.92 o 
   1   1   6      175.50      196.65      5.06 o 
   2   1   6      182.16      177.80      5.78 o 
   3   1   6      103.51       93.05      3.41 o 
   4   1   6      690.82      675.09     16.16 o 
   5   1   6      218.83      220.89      4.86 o 
   6   1   6      238.22      226.80      5.56 o 
   7   1   6        9.99       11.19      0.86 o 
   8   1   6       10.96       10.57      1.02 o 
   9   1   6        6.79        7.81      0.83 o 
  10   1   6       21.74       20.50      1.32 o 
  11   1   6        3.21        4.97      1.24 o 
  12   1   6        7.88        8.73      1.06 o 
 -14   2   6        5.31        6.80      0.81 o 
 -13   2   6       21.85       21.04      1.62 o 
 -12   2   6       51.37       49.36      1.94 o 
 -11   2   6       59.89       60.13      2.09 o 
 -10   2   6      144.02      139.31      3.89 o 
  -9   2   6       71.97       69.32      1.98 o 
  -8   2   6        3.23        4.65      0.65 o 
  -7   2   6      514.10      526.81     11.20 o 
  -6   2   6      104.98       90.93      2.29 o 
  -5   2   6      191.21      199.84      4.50 o 
  -4   2   6      390.41      413.88      8.95 o 
  -3   2   6      363.87      385.68      8.28 o 
  -2   2   6      131.17      142.39      3.82 o 
  -1   2   6      114.39      127.77      5.68 o 
   0   2   6      177.61      179.86      6.11 o 
   1   2   6      378.61      347.56     10.76 o 
   2   2   6      118.35      122.56      3.26 o 
   3   2   6      352.46      342.14      8.79 o 
   4   2   6      219.95      200.27     12.49 o 
   5   2   6       21.75       22.43      0.92 o 
   6   2   6      132.89      143.64      3.36 o 
   7   2   6      153.06      145.70      3.39 o 
   8   2   6       22.10       20.63      0.94 o 
   9   2   6       28.35       28.92      1.45 o 
  10   2   6       59.08       58.87      2.18 o 
  11   2   6       25.98       26.04      1.53 o 
 -13   3   6        9.16        9.31      1.35 o 
 -12   3   6        0.98       -0.13      0.86 o 
 -11   3   6       16.11       20.45      1.32 o 
 -10   3   6       10.97       12.88      0.85 o 
  -9   3   6      107.34      114.58      2.89 o 
  -8   3   6       83.57       86.03      2.29 o 
  -7   3   6      254.37      256.08      5.51 o 
  -6   3   6       90.81       95.43      2.42 o 
  -5   3   6      274.51      262.43      5.61 o 
  -4   3   6      247.25      240.67      6.50 o 
  -3   3   6       74.33       81.86      2.66 o 
  -2   3   6      120.05      121.19      6.46 o 
  -1   3   6      221.98      218.80      6.93 o 
   0   3   6       51.66       54.59      2.11 o 
   1   3   6      106.19      107.30      5.53 o 
   2   3   6      696.66      726.51     17.22 o 
   3   3   6      178.55      162.69      4.23 o 
   4   3   6       21.45       21.08      0.88 o 
   5   3   6       18.84       16.03      0.64 o 
   6   3   6       70.13       69.64      1.94 o 
   7   3   6       30.94       31.09      1.19 o 
   8   3   6       30.29       30.08      1.05 o 
   9   3   6       45.69       44.86      1.52 o 
  10   3   6       57.88       58.39      2.18 o 
  11   3   6        8.60        9.37      1.00 o 
 -12   4   6        5.68        7.32      1.39 o 
 -11   4   6       22.12       21.55      1.45 o 
 -10   4   6        5.30        1.98      0.75 o 
  -9   4   6       19.27       19.52      1.25 o 
  -8   4   6       11.99       14.14      0.79 o 
  -7   4   6      288.72      282.76      6.57 o 
  -6   4   6      207.81      195.11      5.25 o 
  -5   4   6       73.99       77.10      2.68 o 
  -4   4   6        0.54        2.42      0.44 o 
  -3   4   6      260.59      264.00      8.25 o 
  -2   4   6      133.16      135.81      3.59 o 
  -1   4   6       95.33       86.31      3.14 o 
   0   4   6      140.68      136.58      4.57 o 
   1   4   6       14.57       12.94      0.63 o 
   2   4   6      335.37      319.56      8.00 o 
   3   4   6       59.80       57.47      1.82 o 
   4   4   6       20.81       22.71      0.91 o 
   5   4   6       19.06       22.72      1.14 o 
   6   4   6       57.51       64.42      2.14 o 
   7   4   6        1.01        1.11      0.72 o 
   8   4   6        4.25        3.37      0.52 o 
   9   4   6        8.92       10.87      1.05 o 
  10   4   6       18.17       24.28      2.96 o 
 -11   5   6        9.21       10.58      1.18 o 
 -10   5   6       51.81       52.09      2.18 o 
  -9   5   6       19.35       20.31      1.36 o 
  -8   5   6       11.97       11.45      1.02 o 
  -7   5   6       31.76       26.55      1.42 o 
  -6   5   6       51.46       55.83      2.30 o 
  -5   5   6       33.70       32.11      1.37 o 
  -4   5   6      148.30      139.21      3.89 o 
  -3   5   6       12.55       12.38      0.78 o 
  -2   5   6        4.96        5.23      0.50 o 
  -1   5   6       36.08       33.59      1.73 o 
   0   5   6       40.44       41.40      1.95 o 
   1   5   6      130.73      127.13      8.29 o 
   2   5   6       34.80       37.45      1.40 o 
   3   5   6       28.80       29.03      1.09 o 
   4   5   6       23.84       21.82      1.11 o 
   5   5   6       25.20       23.15      1.20 o 
   6   5   6       63.11       54.60      3.27 o 
   7   5   6       17.27       21.19      1.40 o 
   8   5   6       35.23       36.43      2.16 o 
   9   5   6        4.99        4.39      0.91 o 
  -9   6   6       41.21       47.63      2.86 o 
  -8   6   6        1.12        1.40      1.05 o 
  -7   6   6       23.29       24.82      3.58 o 
  -6   6   6        2.96        2.77      1.17 o 
  -5   6   6        6.50        6.19      1.18 o 
  -4   6   6       12.19        9.67      1.60 o 
  -3   6   6       26.44       22.06      1.62 o 
  -2   6   6       65.82       70.09      6.85 o 
  -1   6   6       34.35       35.74      1.92 o 
   0   6   6       10.24       11.53      1.21 o 
   1   6   6       15.27       15.68      1.10 o 
   2   6   6       31.88       29.26      1.23 o 
   3   6   6       12.25       11.96      0.99 o 
   4   6   6        2.51        2.74      0.88 o 
   5   6   6       12.73       12.35      1.32 o 
   6   6   6        8.71        8.85      1.56 o 
   7   6   6       14.50       15.53      1.64 o 
  -7   7   6       22.78       30.15      4.94 o 
  -6   7   6       13.20       13.61      1.65 o 
  -5   7   6        8.04        8.88      1.38 o 
  -4   7   6        9.60        7.62      1.36 o 
  -3   7   6       16.26       14.52      1.53 o 
  -2   7   6       26.00       28.15      2.06 o 
  -1   7   6        5.00        5.66      0.87 o 
   0   7   6        6.27        7.17      1.32 o 
   1   7   6       27.14       29.18      1.60 o 
   2   7   6        5.96        7.50      0.93 o 
   3   7   6        6.10        7.62      0.99 o 
   4   7   6        9.41       10.74      2.18 o 
  -6  -7   7        6.28        6.70      1.40 o 
  -5  -7   7        8.25        7.55      1.16 o 
  -4  -7   7       10.66       11.12      1.29 o 
  -3  -7   7        8.26        9.24      1.20 o 
  -2  -7   7        2.68        2.07      0.82 o 
  -1  -7   7        4.55        4.44      1.56 o 
   0  -7   7       38.06       44.66      3.58 o 
   1  -7   7       23.39       21.01      2.57 o 
   2  -7   7       10.68        9.57      0.89 o 
   3  -7   7       13.18       13.44      1.08 o 
  -9  -6   7       10.03       10.77      1.08 o 
  -8  -6   7        4.92        6.48      1.32 o 
  -7  -6   7       35.44       35.38      4.16 o 
  -6  -6   7        2.33        1.35      0.79 o 
  -5  -6   7       69.33       64.82      5.18 o 
  -4  -6   7        2.30        3.81      0.88 o 
  -3  -6   7       58.11       61.66      2.66 o 
  -2  -6   7        0.92        0.99      0.52 o 
  -1  -6   7       15.12       13.99      0.97 o 
   0  -6   7        6.96        8.47      0.64 o 
   1  -6   7        6.77        6.93      0.60 o 
   2  -6   7       19.53       22.31      1.25 o 
   3  -6   7        1.47        2.20      0.62 o 
   4  -6   7        3.25        4.14      0.76 o 
   5  -6   7       24.33       25.82      1.50 o 
   6  -6   7        4.85        5.12      0.92 o 
 -11  -5   7        3.94        4.68      0.98 o 
 -10  -5   7       28.41       30.34      2.15 o 
  -9  -5   7        8.48        7.85      1.45 o 
  -8  -5   7       38.58       37.29      1.62 o 
  -7  -5   7       37.90       37.33      2.00 o 
  -6  -5   7       60.02       60.77      4.71 o 
  -5  -5   7       27.96       33.96      1.29 o 
  -4  -5   7       63.15       60.35      1.92 o 
  -3  -5   7       14.14       16.37      0.92 o 
  -2  -5   7      112.69       99.56      3.13 o 
  -1  -5   7       38.68       36.38      1.40 o 
   0  -5   7       78.92       79.59      3.25 o 
   1  -5   7      107.99      106.34      2.68 o 
   2  -5   7       95.82       94.87      2.45 o 
   3  -5   7       23.93       23.61      1.28 o 
   4  -5   7       31.54       29.60      1.73 o 
   5  -5   7       10.08        7.00      0.85 o 
   6  -5   7       20.56       18.66      1.27 o 
   7  -5   7        3.11        3.63      0.82 o 
   8  -5   7        1.04        1.09      0.79 o 
 -12  -4   7       12.89       11.07      1.24 o 
 -11  -4   7        1.08        1.18      1.01 o 
 -10  -4   7        7.74        8.21      1.00 o 
  -9  -4   7       21.04       19.63      1.03 o 
  -8  -4   7       37.48       32.29      1.24 o 
  -7  -4   7       80.80       72.95      1.93 o 
  -6  -4   7      146.14      135.87      3.68 o 
  -5  -4   7       30.80       25.72      1.27 o 
  -4  -4   7      106.95       98.69      4.28 o 
  -3  -4   7      235.91      231.65      5.94 o 
  -2  -4   7       55.15       59.72      1.90 o 
  -1  -4   7      585.96      549.91     13.54 o 
   0  -4   7       18.82       17.42      1.41 o 
   1  -4   7      564.03      531.13     13.48 o 
   2  -4   7       68.03       64.47      2.36 o 
   3  -4   7      142.32      138.30      4.79 o 
   4  -4   7       42.19       45.15      1.43 o 
   5  -4   7       21.64       21.55      1.18 o 
   6  -4   7       19.13       16.95      1.47 o 
   7  -4   7       48.90       42.94      1.84 o 
   8  -4   7        0.08        0.02      0.65 o 
   9  -4   7        0.05       -0.15      0.54 o 
 -13  -3   7        0.68        0.25      0.81 o 
 -12  -3   7        1.07        1.01      1.01 o 
 -11  -3   7        2.60        3.33      0.87 o 
 -10  -3   7       34.18       35.99      1.38 o 
  -9  -3   7       14.18       11.85      0.65 o 
  -8  -3   7      176.77      177.55      3.65 o 
  -7  -3   7      335.75      337.88      6.54 o 
  -6  -3   7       36.05       34.38      1.88 o 
  -5  -3   7       80.10       74.35      3.93 o 
  -4  -3   7      149.00      137.03      3.22 o 
  -3  -3   7      122.25      114.06      3.45 o 
  -2  -3   7      164.56      146.29      3.33 o 
  -1  -3   7      398.21      393.07      8.44 o 
   0  -3   7      404.50      427.29     10.38 o 
   1  -3   7        9.15        8.30      0.80 o 
   2  -3   7       89.35       85.85      2.75 o 
   3  -3   7        7.14        7.67      0.61 o 
   4  -3   7       69.64       63.40      2.45 o 
   5  -3   7        4.76        6.35      0.96 o 
   6  -3   7       23.83       24.96      1.21 o 
   7  -3   7       24.09       22.69      1.48 o 
   8  -3   7       34.98       33.87      1.60 o 
   9  -3   7       35.08       38.34      1.76 o 
  10  -3   7       12.33       14.33      1.21 o 
 -13  -2   7        8.73        8.74      0.91 o 
 -12  -2   7        6.75        8.62      0.86 o 
 -11  -2   7        7.57        7.49      0.85 o 
 -10  -2   7      126.11      122.35      3.12 o 
  -9  -2   7      132.00      138.64      2.91 o 
  -8  -2   7       41.93       38.32      1.08 o 
  -7  -2   7       33.15       29.63      1.03 o 
  -6  -2   7      133.67      129.63      3.02 o 
  -5  -2   7      137.79      136.12      3.65 o 
  -4  -2   7      208.17      211.89      4.54 o 
  -3  -2   7      345.35      411.71     29.06 o 
  -2  -2   7       70.17       56.41      1.70 o 
  -1  -2   7      866.97      862.47     20.85 o 
   0  -2   7       59.07       55.65      1.71 o 
   1  -2   7      153.36      152.94      3.41 o 
   2  -2   7      225.60      207.55      5.36 o 
   3  -2   7        1.26        1.15      0.35 o 
   4  -2   7      141.15      134.16      4.58 o 
   5  -2   7       79.14       75.28      2.82 o 
   6  -2   7      178.65      169.64      5.75 o 
   7  -2   7       58.09       62.85      2.21 o 
   8  -2   7       64.39       65.12      2.25 o 
   9  -2   7        5.29        4.98      0.81 o 
  10  -2   7        2.23        2.39      0.75 o 
  11  -2   7       21.98       25.83      1.64 o 
 -14  -1   7        4.25        4.05      0.79 o 
 -13  -1   7       28.11       26.82      1.40 o 
 -12  -1   7       82.24       81.11      2.34 o 
 -11  -1   7       23.17       21.64      1.12 o 
 -10  -1   7      106.91      102.98      2.66 o 
  -9  -1   7      194.89      187.60      4.41 o 
  -8  -1   7       94.27       93.98      2.30 o 
  -7  -1   7      383.05      397.52      8.45 o 
  -6  -1   7      167.01      172.93      3.98 o 
  -5  -1   7      316.52      341.66      8.40 o 
  -4  -1   7      205.83      194.01      7.66 o 
  -3  -1   7      121.13      119.41      4.83 o 
  -2  -1   7       63.87       63.11      1.75 o 
  -1  -1   7      288.03      273.88      5.80 o 
   0  -1   7       78.95       80.74      2.75 o 
   1  -1   7      106.49       97.29      2.31 o 
   2  -1   7      429.33      429.89     10.60 o 
   3  -1   7       20.29       22.09      0.98 o 
   4  -1   7       11.95       11.83      0.85 o 
   5  -1   7        2.94        3.08      0.44 o 
   6  -1   7       24.91       22.84      1.42 o 
   7  -1   7       59.52       60.04      2.08 o 
   8  -1   7       12.92       13.21      1.04 o 
   9  -1   7       20.29       22.76      2.10 o 
  10  -1   7        5.74        4.11      0.84 o 
  11  -1   7        4.13        5.17      0.94 o 
 -14   0   7        2.05        1.05      1.11 o 
 -13   0   7       41.28       40.42      1.81 o 
 -12   0   7       50.26       49.92      1.53 o 
 -11   0   7        4.67        6.36      0.62 o 
 -10   0   7       53.00       53.29      1.50 o 
  -9   0   7        7.36        8.44      0.71 o 
  -8   0   7      223.43      231.17      4.60 o 
  -7   0   7      728.79      667.36     14.15 o 
  -6   0   7       47.82       49.20      1.42 o 
  -5   0   7       12.00       12.74      1.03 o 
  -4   0   7      150.10      150.43      3.43 o 
  -3   0   7      150.95      146.60      3.89 o 
  -2   0   7       25.17       29.18      1.38 o 
  -1   0   7       11.92       10.98      0.86 o 
   0   0   7      958.42      894.07     21.63 o 
   1   0   7      393.06      426.27     12.93 o 
   2   0   7      323.66      296.18      9.19 o 
   3   0   7      139.67      150.63      4.87 o 
   4   0   7       93.20       76.90      2.30 o 
   5   0   7        0.01        0.11      0.30 o 
   6   0   7      183.88      175.97      4.02 o 
   7   0   7        6.66        8.83      1.24 o 
   8   0   7       11.83        9.95      0.91 o 
   9   0   7        5.30        5.31      0.82 o 
  10   0   7       13.59       13.84      1.15 o 
  11   0   7        0.00       -0.73      0.73 o 
 -14   1   7        4.59        3.97      0.75 o 
 -13   1   7       28.45       29.47      1.37 o 
 -12   1   7       81.35       76.02      3.21 o 
 -11   1   7       23.02       21.39      1.13 o 
 -10   1   7      105.32       99.40      2.67 o 
  -9   1   7      195.68      192.16      4.43 o 
  -8   1   7       95.25       90.76      2.65 o 
  -7   1   7      384.41      387.69      8.51 o 
  -6   1   7      173.11      181.87      4.04 o 
  -5   1   7      314.84      333.05      7.27 o 
  -4   1   7      206.39      186.88      4.21 o 
  -3   1   7      118.39      116.58      3.22 o 
  -2   1   7       63.16       59.06      1.84 o 
  -1   1   7      283.68      260.58      6.75 o 
   0   1   7       77.07       74.21      2.74 o 
   1   1   7      107.20       98.30      3.41 o 
   2   1   7      423.88      432.03     13.10 o 
   3   1   7       21.83       22.43      1.56 o 
   4   1   7       12.92       11.07      0.81 o 
   5   1   7        3.54        2.95      0.57 o 
   6   1   7       25.78       25.00      0.99 o 
   7   1   7       61.68       63.00      1.76 o 
   8   1   7       13.36       14.53      1.10 o 
   9   1   7       19.60       20.88      1.32 o 
  10   1   7        5.61        4.83      1.27 o 
  11   1   7        4.37        5.71      0.94 o 
 -13   2   7        9.13        9.79      0.94 o 
 -12   2   7        6.68        8.18      1.06 o 
 -11   2   7        7.33        6.76      0.74 o 
 -10   2   7      126.27      123.37      3.14 o 
  -9   2   7      131.80      132.08      4.46 o 
  -8   2   7       41.19       37.32      1.28 o 
  -7   2   7       33.91       29.92      1.08 o 
  -6   2   7      133.71      127.24      3.07 o 
  -5   2   7      136.32      140.39      3.25 o 
  -4   2   7      206.82      202.87      4.60 o 
  -3   2   7      348.56      362.49      9.52 o 
  -2   2   7       68.11       54.18      1.75 o 
  -1   2   7      868.42      864.44     25.61 o 
   0   2   7       57.08       52.22      2.08 o 
   1   2   7      149.65      151.03      4.87 o 
   2   2   7      227.79      214.78      5.43 o 
   3   2   7        0.93        0.93      0.56 o 
   4   2   7      144.50      135.22      4.59 o 
   5   2   7       80.36       76.87      2.05 o 
   6   2   7      181.27      178.52      4.11 o 
   7   2   7       59.14       64.23      1.85 o 
   8   2   7       63.06       64.57      1.89 o 
   9   2   7        5.39        5.27      0.81 o 
  10   2   7        2.18        0.37      0.97 o 
  11   2   7       21.81       26.95      2.10 o 
 -13   3   7        0.75       -0.56      0.85 o 
 -12   3   7        1.16       -0.48      0.76 o 
 -11   3   7        2.75        3.22      0.62 o 
 -10   3   7       35.03       37.22      1.39 o 
  -9   3   7       14.28       11.71      0.80 o 
  -8   3   7      178.77      175.06      4.14 o 
  -7   3   7      336.40      330.94      7.34 o 
  -6   3   7       33.54       31.66      1.10 o 
  -5   3   7       81.47       80.06      2.18 o 
  -4   3   7      152.22      145.57      3.25 o 
  -3   3   7      120.80      114.99      4.02 o 
  -2   3   7      166.31      145.12      4.87 o 
  -1   3   7      394.78      395.07     12.05 o 
   0   3   7      402.24      410.63     12.82 o 
   1   3   7       10.09        8.16      0.80 o 
   2   3   7       87.47       80.69      2.48 o 
   3   3   7        6.46        5.93      0.60 o 
   4   3   7       70.50       68.35      2.01 o 
   5   3   7        5.35        6.08      0.66 o 
   6   3   7       24.47       25.01      1.10 o 
   7   3   7       24.54       23.08      1.09 o 
   8   3   7       34.54       33.40      1.54 o 
   9   3   7       35.89       42.29      1.56 o 
  10   3   7       12.55       13.95      1.14 o 
 -12   4   7       12.60       12.13      1.78 o 
 -11   4   7        1.32        0.38      0.73 o 
 -10   4   7        8.01        7.62      0.95 o 
  -9   4   7       21.24       22.56      1.34 o 
  -8   4   7       37.51       31.33      1.20 o 
  -7   4   7       79.64       71.04      1.96 o 
  -6   4   7      144.73      132.30      3.78 o 
  -5   4   7       31.44       29.81      1.17 o 
  -4   4   7      107.17      104.04      2.87 o 
  -3   4   7      235.08      228.53      7.48 o 
  -2   4   7       56.93       59.20      2.50 o 
  -1   4   7      583.68      551.54     16.67 o 
   0   4   7       19.93       18.62      2.84 o 
   1   4   7      568.63      571.84     16.59 o 
   2   4   7       66.20       70.87      3.44 o 
   3   4   7      141.87      138.85      3.83 o 
   4   4   7       43.23       43.28      1.35 o 
   5   4   7       21.79       19.61      1.49 o 
   6   4   7       18.70       16.72      1.10 o 
   7   4   7       48.44       44.29      1.90 o 
   8   4   7        0.04       -0.44      0.44 o 
   9   4   7        0.04       -0.03      0.69 o 
 -11   5   7        3.77        3.63      1.34 o 
 -10   5   7       28.65       31.82      4.44 o 
  -9   5   7        8.20        7.34      1.32 o 
  -8   5   7       39.26       42.65      2.45 o 
  -7   5   7       37.40       41.94      2.39 o 
  -6   5   7       59.30       57.77      2.80 o 
  -5   5   7       28.82       30.45      1.95 o 
  -4   5   7       62.59       54.18      2.59 o 
  -3   5   7       14.68       14.98      1.35 o 
  -2   5   7      111.59       97.45      3.69 o 
  -1   5   7       39.62       37.71      1.95 o 
   0   5   7       80.19       80.38      3.11 o 
   1   5   7      106.22      112.08      4.82 o 
   2   5   7       95.14       97.18      2.84 o 
   3   5   7       23.12       23.95      1.51 o 
   4   5   7       31.68       33.79      2.22 o 
   5   5   7        9.84        9.27      0.87 o 
   6   5   7       20.49       18.43      1.54 o 
   7   5   7        3.22        3.60      0.84 o 
   8   5   7        1.06        1.34      0.74 o 
  -9   6   7        9.49        8.56      2.10 o 
  -8   6   7        5.25        3.63      2.68 o 
  -7   6   7       34.91       37.44      2.45 o 
  -6   6   7        2.18        4.10      1.13 o 
  -5   6   7       70.37       71.99      3.22 o 
  -4   6   7        2.29        3.99      1.60 o 
  -3   6   7       58.66       60.00      2.83 o 
  -2   6   7        0.86        0.40      0.85 o 
  -1   6   7       14.89       15.58      3.42 o 
   0   6   7        6.67        7.28      1.07 o 
   1   6   7        6.93        8.07      1.04 o 
   2   6   7       19.35       21.27      1.20 o 
   3   6   7        1.39        0.47      0.62 o 
   4   6   7        3.24        5.20      1.04 o 
   5   6   7       24.05       24.33      1.89 o 
   6   6   7        4.78        5.20      1.87 o 
  -6   7   7        6.65        7.03      1.45 o 
  -5   7   7        8.31        9.99      1.48 o 
  -4   7   7       10.69       11.40      1.67 o 
  -3   7   7        8.10        9.55      2.14 o 
  -2   7   7        2.47        2.65      1.05 o 
  -1   7   7        4.34        5.46      1.13 o 
   0   7   7       37.42       44.37      2.28 o 
   1   7   7       23.81       25.10      1.54 o 
   2   7   7       10.59       11.14      1.11 o 
   3   7   7       12.95       15.11      1.59 o 
  -4  -7   8        3.71        3.87      1.03 o 
  -3  -7   8        2.95        5.50      1.07 o 
  -2  -7   8        0.82        0.88      0.84 o 
  -1  -7   8       19.69       25.68      2.88 o 
   0  -7   8       24.02       22.41      2.72 o 
   1  -7   8       20.30       27.70      3.11 o 
  -8  -6   8       12.46       13.01      1.36 o 
  -7  -6   8       14.38       17.89      1.54 o 
  -6  -6   8       15.81       17.87      1.54 o 
  -5  -6   8        2.69        2.30      1.17 o 
  -4  -6   8       59.30       64.41      2.80 o 
  -3  -6   8       36.59       38.57      2.21 o 
  -2  -6   8       10.21       14.33      1.12 o 
  -1  -6   8        5.37        3.75      0.52 o 
   0  -6   8        2.68        3.18      0.54 o 
   1  -6   8        7.64        8.61      0.70 o 
   2  -6   8        3.44        4.09      0.69 o 
   3  -6   8        8.41        9.20      0.94 o 
   4  -6   8       18.34       18.63      1.29 o 
   5  -6   8        1.15        0.77      0.68 o 
 -10  -5   8       18.26       23.24      1.94 o 
  -9  -5   8        9.48        7.41      1.71 o 
  -8  -5   8        6.31        8.14      1.10 o 
  -7  -5   8       13.94       17.63      1.87 o 
  -6  -5   8       24.63       24.67      2.22 o 
  -5  -5   8       77.10       86.43      3.11 o 
  -4  -5   8        8.55        8.76      0.73 o 
  -3  -5   8       65.42       68.30      2.18 o 
  -2  -5   8       11.79       11.78      0.85 o 
  -1  -5   8       65.34       63.26      2.09 o 
   0  -5   8        2.18        2.00      0.56 o 
   1  -5   8       17.88       17.27      1.10 o 
   2  -5   8       15.23       17.11      1.72 o 
   3  -5   8        4.21        5.90      0.76 o 
   4  -5   8        1.43        3.38      0.92 o 
   5  -5   8       18.68       18.22      1.56 o 
   6  -5   8        2.77        2.29      0.79 o 
   7  -5   8        6.74        7.52      1.04 o 
 -11  -4   8        9.80       10.94      1.18 o 
 -10  -4   8       26.99       28.94      3.43 o 
  -9  -4   8        2.22        1.92      0.61 o 
  -8  -4   8        3.67        3.95      0.79 o 
  -7  -4   8        1.57        1.73      0.47 o 
  -6  -4   8       98.22       91.40      4.80 o 
  -5  -4   8       92.92       83.82      2.49 o 
  -4  -4   8      111.11      104.65      3.14 o 
  -3  -4   8        7.76        9.22      0.57 o 
  -2  -4   8       33.21       34.04      1.10 o 
  -1  -4   8       78.78       72.80      2.29 o 
   0  -4   8       21.51       21.32      1.16 o 
   1  -4   8       84.09       77.47      2.44 o 
   2  -4   8      248.39      234.75      7.73 o 
   3  -4   8      128.67      130.43      5.21 o 
   4  -4   8      101.09      103.41      3.14 o 
   5  -4   8       18.39       19.03      1.25 o 
   6  -4   8        5.77        7.00      0.91 o 
   7  -4   8       34.40       38.94      1.82 o 
   8  -4   8       15.81       19.37      1.42 o 
 -12  -3   8       46.64       54.38      2.24 o 
 -11  -3   8        4.13        4.61      0.88 o 
 -10  -3   8       23.00       23.20      1.46 o 
  -9  -3   8       13.53       14.72      0.80 o 
  -8  -3   8       35.38       37.33      1.26 o 
  -7  -3   8       93.60       97.71      3.40 o 
  -6  -3   8      415.60      375.80     16.60 o 
  -5  -3   8       93.77       97.44      3.49 o 
  -4  -3   8       26.84       22.63      0.84 o 
  -3  -3   8        5.76        4.82      0.47 o 
  -2  -3   8      359.42      345.38      7.51 o 
  -1  -3   8       70.00       69.71      2.20 o 
   0  -3   8      171.51      146.36      3.94 o 
   1  -3   8      437.73      393.98      9.90 o 
   2  -3   8      214.84      199.09      5.11 o 
   3  -3   8      187.94      182.69      5.81 o 
   4  -3   8       56.12       52.90      2.08 o 
   5  -3   8       27.11       28.62      2.30 o 
   6  -3   8        8.31        6.41      0.72 o 
   7  -3   8        5.47        4.01      0.87 o 
   8  -3   8        5.66        7.68      1.02 o 
   9  -3   8        7.35        5.01      0.85 o 
 -13  -2   8       10.55       10.19      0.95 o 
 -12  -2   8       15.43       15.61      1.21 o 
 -11  -2   8       32.46       37.74      1.48 o 
 -10  -2   8      158.50      159.95      3.93 o 
  -9  -2   8       25.46       25.50      1.01 o 
  -8  -2   8       55.22       53.98      2.52 o 
  -7  -2   8       25.15       22.04      0.92 o 
  -6  -2   8       53.33       54.72      1.54 o 
  -5  -2   8       10.46        8.59      0.65 o 
  -4  -2   8      216.98      194.91      5.05 o 
  -3  -2   8       11.38       10.53      0.43 o 
  -2  -2   8      148.94      152.63      3.98 o 
  -1  -2   8        0.90        1.85      0.43 o 
   0  -2   8       58.58       57.31      2.27 o 
   1  -2   8       88.68       92.53      2.24 o 
   2  -2   8      169.51      168.32      4.93 o 
   3  -2   8       80.28       70.12      2.11 o 
   4  -2   8      458.79      444.83     11.12 o 
   5  -2   8        9.37        9.10      0.88 o 
   6  -2   8       37.33       34.70      3.27 o 
   7  -2   8        9.94        9.92      0.90 o 
   8  -2   8        7.89        8.64      0.89 o 
   9  -2   8       15.82       16.83      1.91 o 
  10  -2   8       24.54       27.54      1.66 o 
 -13  -1   8       18.35       17.86      1.22 o 
 -12  -1   8       17.74       19.37      1.17 o 
 -11  -1   8       35.78       39.08      1.51 o 
 -10  -1   8       65.57       57.80      2.10 o 
  -9  -1   8       26.46       28.07      1.33 o 
  -8  -1   8      159.73      158.42      3.81 o 
  -7  -1   8       13.32       13.03      0.80 o 
  -6  -1   8       96.22       92.53      2.68 o 
  -5  -1   8      196.59      193.78      6.22 o 
  -4  -1   8      154.48      151.07      4.90 o 
  -3  -1   8      337.72      339.14      8.25 o 
  -2  -1   8       23.87       31.36      1.28 o 
  -1  -1   8      521.73      511.28     12.26 o 
   0  -1   8       61.90       66.84      3.70 o 
   1  -1   8       24.61       21.86      0.88 o 
   2  -1   8       59.37       55.58      1.75 o 
   3  -1   8       12.22       12.15      0.75 o 
   4  -1   8       96.06       86.50      2.60 o 
   5  -1   8      173.23      184.09      4.92 o 
   6  -1   8       71.22       70.36      2.34 o 
   7  -1   8      293.89      289.55      9.16 o 
   8  -1   8       19.53       19.17      1.24 o 
   9  -1   8       19.10       19.31      2.37 o 
  10  -1   8       16.06       13.71      1.21 o 
 -13   0   8       20.95       26.06      1.89 o 
 -12   0   8        0.35        0.56      0.90 o 
 -11   0   8        3.48        3.52      0.65 o 
 -10   0   8       13.01       12.55      0.85 o 
  -9   0   8       25.65       27.24      1.16 o 
  -8   0   8       29.48       28.78      0.92 o 
  -7   0   8       78.76       87.69      2.30 o 
  -6   0   8        2.48        1.71      0.43 o 
  -5   0   8      125.36      127.26      3.02 o 
  -4   0   8      119.69      107.32      3.03 o 
  -3   0   8        0.20        0.46      0.74 o 
  -2   0   8      582.44      566.19     17.03 o 
  -1   0   8      393.53      385.16     11.78 o 
   0   0   8        0.04        0.36      0.36 o 
   1   0   8       66.78       70.52      2.69 o 
   2   0   8        8.12        9.07      0.93 o 
   3   0   8       32.71       31.56      2.36 o 
   4   0   8      134.11      122.13      3.46 o 
   5   0   8       59.64       48.49      1.77 o 
   6   0   8      168.89      161.87      4.50 o 
   7   0   8      108.38      104.16      3.21 o 
   8   0   8      148.49      151.52      7.43 o 
   9   0   8        1.02        0.60      0.68 o 
  10   0   8       13.19       12.83      1.19 o 
 -13   1   8       18.89       20.44      1.80 o 
 -12   1   8       18.62       20.34      1.18 o 
 -11   1   8       36.02       37.72      1.51 o 
 -10   1   8       64.78       60.89      1.86 o 
  -9   1   8       27.13       27.24      1.16 o 
  -8   1   8      160.03      151.62      3.69 o 
  -7   1   8       14.44       11.95      0.73 o 
  -6   1   8       96.44       90.09      2.30 o 
  -5   1   8      199.67      194.36      4.39 o 
  -4   1   8      157.01      147.11      4.03 o 
  -3   1   8      330.41      326.50      8.34 o 
  -2   1   8       23.24       28.84      1.60 o 
  -1   1   8      520.03      498.60     12.46 o 
   0   1   8       61.21       62.73      1.99 o 
   1   1   8       22.20       16.53      1.24 o 
   2   1   8       59.57       56.70      2.31 o 
   3   1   8       11.34        9.22      0.96 o 
   4   1   8       96.38       90.71      2.69 o 
   5   1   8      173.87      181.27      4.98 o 
   6   1   8       71.03       70.69      1.95 o 
   7   1   8      292.91      286.31      7.56 o 
   8   1   8       19.67       20.18      1.34 o 
   9   1   8       19.62       21.15      1.33 o 
  10   1   8       15.78       13.12      1.35 o 
 -13   2   8       10.42       11.85      1.01 o 
 -12   2   8       15.99       17.32      1.10 o 
 -11   2   8       33.59       35.98      1.46 o 
 -10   2   8      161.19      161.05      3.92 o 
  -9   2   8       25.68       25.74      1.30 o 
  -8   2   8       52.86       49.62      1.59 o 
  -7   2   8       24.03       21.03      0.94 o 
  -6   2   8       53.53       53.34      1.73 o 
  -5   2   8       10.32        8.43      0.56 o 
  -4   2   8      221.38      202.80      5.26 o 
  -3   2   8       11.71       11.14      0.85 o 
  -2   2   8      146.46      143.70      4.95 o 
  -1   2   8        1.00        1.68      1.17 o 
   0   2   8       54.68       52.22      2.22 o 
   1   2   8       89.09       95.94      2.70 o 
   2   2   8      167.44      168.54      4.47 o 
   3   2   8       80.37       69.47      3.50 o 
   4   2   8      457.85      450.42     13.76 o 
   5   2   8        9.44        9.28      0.89 o 
   6   2   8       36.46       36.76      1.30 o 
   7   2   8       10.08        9.63      0.94 o 
   8   2   8        8.25        7.81      0.96 o 
   9   2   8       15.71       18.04      1.13 o 
  10   2   8       24.41       28.53      1.67 o 
 -12   3   8       46.17       49.74      2.17 o 
 -11   3   8        4.52        4.64      0.69 o 
 -10   3   8       23.95       25.92      1.26 o 
  -9   3   8       13.81       14.74      0.89 o 
  -8   3   8       36.62       37.90      1.33 o 
  -7   3   8       95.74       99.34      2.55 o 
  -6   3   8      414.69      389.56      8.31 o 
  -5   3   8       92.94       96.16      2.39 o 
  -4   3   8       26.40       21.47      1.13 o 
  -3   3   8        5.04        4.71      0.80 o 
  -2   3   8      361.66      349.78     10.81 o 
  -1   3   8       67.32       68.48      2.72 o 
   0   3   8      172.17      146.17      4.89 o 
   1   3   8      432.85      399.48      9.93 o 
   2   3   8      214.47      200.82      5.27 o 
   3   3   8      190.01      184.06      4.86 o 
   4   3   8       56.17       55.98      4.94 o 
   5   3   8       25.53       27.73      1.32 o 
   6   3   8        8.42        6.34      0.67 o 
   7   3   8        5.15        4.41      0.83 o 
   8   3   8        5.83        7.41      1.06 o 
   9   3   8        7.12        6.57      1.44 o 
 -11   4   8        9.98       10.94      1.20 o 
 -10   4   8       26.47       25.14      1.58 o 
  -9   4   8        1.95        1.06      0.66 o 
  -8   4   8        4.10        4.15      0.58 o 
  -7   4   8        1.69        2.35      0.74 o 
  -6   4   8      100.96       96.73      7.70 o 
  -5   4   8       92.46       81.51      3.36 o 
  -4   4   8      107.17      108.24      5.06 o 
  -3   4   8        8.15       10.06      1.12 o 
  -2   4   8       31.60       31.90      1.84 o 
  -1   4   8       79.48       76.24      2.97 o 
   0   4   8       19.98       21.42      1.47 o 
   1   4   8       84.24       80.27      3.07 o 
   2   4   8      250.48      244.07      6.27 o 
   3   4   8      128.76      127.34      3.59 o 
   4   4   8       99.12      100.86      3.79 o 
   5   4   8       18.40       19.11      1.19 o 
   6   4   8        5.52        6.34      0.80 o 
   7   4   8       34.63       37.19      1.46 o 
   8   4   8       15.92       17.88      1.11 o 
 -10   5   8       18.52       25.74      2.22 o 
  -9   5   8        8.95        7.66      1.43 o 
  -8   5   8        6.67        8.59      1.46 o 
  -7   5   8       14.37       17.67      1.70 o 
  -6   5   8       25.08       26.68      1.98 o 
  -5   5   8       76.42       82.35      3.55 o 
  -4   5   8        8.96        9.08      1.21 o 
  -3   5   8       65.04       65.77      2.94 o 
  -2   5   8       12.06       12.41      1.29 o 
  -1   5   8       65.99       65.72      2.78 o 
   0   5   8        2.12        1.04      0.74 o 
   1   5   8       18.83       18.22      1.38 o 
   2   5   8       15.32       14.43      1.00 o 
   3   5   8        3.80        3.58      0.67 o 
   4   5   8        1.44        1.68      1.07 o 
   5   5   8       17.87       20.11      1.26 o 
   6   5   8        2.83        3.00      1.09 o 
   7   5   8        7.01        8.70      1.07 o 
  -8   6   8       12.02       11.39      1.65 o 
  -7   6   8       14.98       18.93      1.89 o 
  -6   6   8       15.66       15.66      1.70 o 
  -5   6   8        2.88        1.52      0.99 o 
  -4   6   8       57.94       62.29      3.03 o 
  -3   6   8       36.19       36.88      4.59 o 
  -2   6   8        9.54       11.76      1.67 o 
  -1   6   8        5.50        4.50      1.04 o 
   0   6   8        2.53        3.13      0.95 o 
   1   6   8        7.76       10.41      0.92 o 
   2   6   8        3.15        3.57      0.63 o 
   3   6   8        8.39       10.07      1.32 o 
   4   6   8       18.87       22.09      3.07 o 
   5   6   8        1.16        2.57      1.44 o 
  -4   7   8        3.79        4.40      1.21 o 
  -3   7   8        3.05        5.80      2.14 o 
  -2   7   8        0.85        0.03      1.63 o 
  -1   7   8       19.99       25.55      2.33 o 
   0   7   8       24.07       26.05      1.92 o 
   1   7   8       20.05       23.32      1.55 o 
  -7  -6   9        4.53        3.80      1.04 o 
  -6  -6   9       46.02       47.91      3.19 o 
  -5  -6   9        1.93        3.03      0.88 o 
  -4  -6   9       12.89       15.73      2.92 o 
  -3  -6   9       11.34       12.08      1.32 o 
  -2  -6   9       12.17       12.05      1.29 o 
  -1  -6   9       12.09       13.93      0.85 o 
   0  -6   9       26.36       29.42      1.22 o 
   1  -6   9       42.21       44.51      1.52 o 
   2  -6   9       28.01       27.03      1.46 o 
   3  -6   9        1.84        1.98      1.39 o 
  -9  -5   9       22.88       21.38      1.66 o 
  -8  -5   9       17.22       18.55      2.30 o 
  -7  -5   9       27.34       28.68      1.86 o 
  -6  -5   9       12.34       12.42      1.27 o 
  -5  -5   9        8.90        9.23      0.81 o 
  -4  -5   9        1.15        1.46      0.56 o 
  -3  -5   9       50.14       44.99      1.70 o 
  -2  -5   9        6.89        6.24      0.72 o 
  -1  -5   9       98.54       95.31      2.91 o 
   0  -5   9        8.14        6.99      0.78 o 
   1  -5   9       32.01       32.93      2.26 o 
   2  -5   9       19.04       19.14      3.42 o 
   3  -5   9        7.51        7.49      0.88 o 
   4  -5   9       80.33       90.96      2.98 o 
   5  -5   9        8.01        9.15      1.33 o 
   6  -5   9       16.19       19.00      1.37 o 
 -11  -4   9       13.47       12.54      1.62 o 
 -10  -4   9       57.44       68.40      4.59 o 
  -9  -4   9       24.71       21.09      1.51 o 
  -8  -4   9       22.28       23.50      1.19 o 
  -7  -4   9       10.81        9.58      0.79 o 
  -6  -4   9        4.34        4.91      0.61 o 
  -5  -4   9       48.77       42.82      1.62 o 
  -4  -4   9       80.65       71.43      1.92 o 
  -3  -4   9       18.32       16.02      0.77 o 
  -2  -4   9        1.31        1.44      0.38 o 
  -1  -4   9       74.06       73.65      2.24 o 
   0  -4   9      179.88      172.53      4.70 o 
   1  -4   9       53.17       54.93      1.94 o 
   2  -4   9       45.10       45.80      5.29 o 
   3  -4   9        6.51        5.10      0.95 o 
   4  -4   9        4.98        5.69      1.01 o 
   5  -4   9        3.88        3.85      0.80 o 
   6  -4   9       33.01       35.39      1.77 o 
   7  -4   9       11.43       14.91      1.27 o 
 -12  -3   9        9.92       11.25      1.98 o 
 -11  -3   9       13.74       13.54      1.51 o 
 -10  -3   9       15.26       14.73      2.18 o 
  -9  -3   9       32.99       33.64      1.50 o 
  -8  -3   9        8.46        7.47      0.66 o 
  -7  -3   9       19.48       21.32      1.74 o 
  -6  -3   9       94.77       85.91      2.59 o 
  -5  -3   9       29.53       30.91      1.08 o 
  -4  -3   9       34.67       36.11      1.46 o 
  -3  -3   9       82.46       82.89      2.14 o 
  -2  -3   9        2.89        2.06      0.47 o 
  -1  -3   9      269.66      262.00      6.72 o 
   0  -3   9       64.10       65.03      2.06 o 
   1  -3   9      282.91      267.32      6.97 o 
   2  -3   9       54.61       52.58      2.23 o 
   3  -3   9       51.43       52.13      3.27 o 
   4  -3   9       58.21       52.44      3.58 o 
   5  -3   9       23.84       22.41      2.33 o 
   6  -3   9        2.01        2.06      0.85 o 
   7  -3   9        5.41        4.20      1.02 o 
   8  -3   9       12.99       13.44      1.51 o 
 -13  -2   9        4.15        3.70      1.22 o 
 -12  -2   9       30.96       33.42      1.77 o 
 -11  -2   9       12.71       14.44      1.16 o 
 -10  -2   9       29.63       29.12      1.77 o 
  -9  -2   9        0.95        0.00      0.54 o 
  -8  -2   9      203.04      196.96      4.53 o 
  -7  -2   9       28.06       29.05      1.08 o 
  -6  -2   9       39.00       41.77      2.09 o 
  -5  -2   9      116.08      107.95      3.04 o 
  -4  -2   9       16.93       16.36      0.76 o 
  -3  -2   9      159.86      140.91      3.83 o 
  -2  -2   9      298.49      282.24      7.19 o 
  -1  -2   9      104.28       99.55      4.19 o 
   0  -2   9      125.71      127.43      3.56 o 
   1  -2   9       23.05       23.10      0.81 o 
   2  -2   9       32.18       36.32      1.27 o 
   3  -2   9      176.87      162.16      4.29 o 
   4  -2   9        8.23        7.12      0.67 o 
   5  -2   9       34.28       32.13      1.36 o 
   6  -2   9       91.48       84.83      3.34 o 
   7  -2   9        1.88        0.74      0.61 o 
   8  -2   9        1.20        0.11      0.63 o 
   9  -2   9        7.01        8.63      1.01 o 
 -13  -1   9        2.35        3.98      0.91 o 
 -12  -1   9        2.32        2.79      0.81 o 
 -11  -1   9        7.83       11.06      1.49 o 
 -10  -1   9       44.91       45.18      1.84 o 
  -9  -1   9       70.18       70.58      2.36 o 
  -8  -1   9       90.65       90.55      3.48 o 
  -7  -1   9       49.48       46.47      1.41 o 
  -6  -1   9       45.12       45.28      2.06 o 
  -5  -1   9       12.71       11.69      1.04 o 
  -4  -1   9      197.96      188.32      6.14 o 
  -3  -1   9      300.24      318.13      9.68 o 
  -2  -1   9       80.75       80.93      2.40 o 
  -1  -1   9       26.03       25.24      0.99 o 
   0  -1   9       53.46       55.17      2.27 o 
   1  -1   9      262.87      263.96      6.67 o 
   2  -1   9      411.63      382.35      9.73 o 
   3  -1   9      163.50      168.26      4.52 o 
   4  -1   9      171.87      162.25      4.58 o 
   5  -1   9       11.37       10.59      1.12 o 
   6  -1   9       19.63       18.23      1.17 o 
   7  -1   9        1.10        1.67      0.82 o 
   8  -1   9        0.56        1.00      0.67 o 
   9  -1   9       37.74       39.11      2.65 o 
 -13   0   9        5.09        3.91      0.91 o 
 -12   0   9       46.44       50.10      2.08 o 
 -11   0   9       48.22       49.81      2.00 o 
 -10   0   9       39.26       39.53      1.48 o 
  -9   0   9       76.00       77.40      2.20 o 
  -8   0   9       76.26       75.68      2.13 o 
  -7   0   9      685.84      679.58     14.46 o 
  -6   0   9      748.30      752.22     15.92 o 
  -5   0   9      191.54      193.90      6.33 o 
  -4   0   9      332.60      308.64      9.63 o 
  -3   0   9       87.26       99.09      3.55 o 
  -2   0   9       11.71       10.08      0.96 o 
  -1   0   9       67.56       58.30      1.92 o 
   0   0   9        8.82        9.25      0.94 o 
   1   0   9      106.19      104.55      3.77 o 
   2   0   9       81.70       79.66      2.39 o 
   3   0   9       11.05        8.72      0.73 o 
   4   0   9       12.63       16.77      1.06 o 
   5   0   9        0.47       -0.14      0.51 o 
   6   0   9       10.25        9.20      1.16 o 
   7   0   9       11.97       12.07      1.05 o 
   8   0   9        0.25        0.68      0.93 o 
   9   0   9        1.02        0.68      0.73 o 
 -13   1   9        2.30        2.93      0.75 o 
 -12   1   9        2.34        2.14      0.69 o 
 -11   1   9        7.57        8.20      0.84 o 
 -10   1   9       44.91       45.03      1.61 o 
  -9   1   9       67.09       70.72      2.05 o 
  -8   1   9       91.32       93.34      2.44 o 
  -7   1   9       51.82       47.52      1.77 o 
  -6   1   9       44.63       48.13      1.47 o 
  -5   1   9       13.22       13.22      1.23 o 
  -4   1   9      198.15      188.93      5.05 o 
  -3   1   9      301.19      306.52      7.92 o 
  -2   1   9       78.40       77.83      2.57 o 
  -1   1   9       24.72       22.18      1.40 o 
   0   1   9       55.59       57.25      2.36 o 
   1   1   9      265.29      261.45      8.34 o 
   2   1   9      412.81      403.61     12.16 o 
   3   1   9      165.45      169.37      5.72 o 
   4   1   9      169.08      161.45      5.56 o 
   5   1   9       11.03       12.37      0.98 o 
   6   1   9       19.80       19.49      0.98 o 
   7   1   9        1.23        2.36      0.71 o 
   8   1   9        0.43       -0.01      0.63 o 
   9   1   9       37.27       38.58      1.83 o 
 -13   2   9        4.28        3.46      0.81 o 
 -12   2   9       29.97       31.99      1.48 o 
 -11   2   9       12.41       12.63      1.24 o 
 -10   2   9       28.96       29.38      2.28 o 
  -9   2   9        0.87        0.16      0.78 o 
  -8   2   9      205.31      196.88      4.59 o 
  -7   2   9       28.37       29.27      1.12 o 
  -6   2   9       37.86       40.75      1.49 o 
  -5   2   9      117.09      105.12      3.23 o 
  -4   2   9       17.89       16.43      1.00 o 
  -3   2   9      160.39      140.21      3.91 o 
  -2   2   9      304.78      280.80      8.89 o 
  -1   2   9      103.12      105.26      3.66 o 
   0   2   9      125.23      127.33      4.37 o 
   1   2   9       22.77       23.43      1.69 o 
   2   2   9       32.66       35.93      1.92 o 
   3   2   9      173.38      154.30      5.42 o 
   4   2   9        8.24        7.71      1.83 o 
   5   2   9       34.72       29.78      1.43 o 
   6   2   9       91.03       92.24      2.45 o 
   7   2   9        2.04        1.77      0.72 o 
   8   2   9        1.09        1.47      0.72 o 
   9   2   9        7.36        7.40      0.88 o 
 -12   3   9       10.22       10.97      1.16 o 
 -11   3   9       12.79       15.88      1.07 o 
 -10   3   9       14.93       14.79      0.96 o 
  -9   3   9       33.04       30.58      1.27 o 
  -8   3   9        8.10        7.05      1.06 o 
  -7   3   9       19.71       20.29      0.93 o 
  -6   3   9       93.81       89.44      2.77 o 
  -5   3   9       29.95       33.52      1.44 o 
  -4   3   9       34.72       35.83      1.92 o 
  -3   3   9       81.07       83.35      3.46 o 
  -2   3   9        3.22        3.23      0.83 o 
  -1   3   9      273.32      262.43      8.36 o 
   0   3   9       63.90       62.39      2.63 o 
   1   3   9      285.16      266.85      6.89 o 
   2   3   9       53.11       50.57      1.79 o 
   3   3   9       50.50       51.84      1.78 o 
   4   3   9       58.96       62.43      2.66 o 
   5   3   9       24.42       20.60      1.53 o 
   6   3   9        1.78        0.54      0.50 o 
   7   3   9        5.56        6.66      0.78 o 
   8   3   9       12.89       16.16      1.34 o 
 -11   4   9       13.03       13.33      3.15 o 
 -10   4   9       58.25       61.76      3.22 o 
  -9   4   9       24.03       24.33      2.01 o 
  -8   4   9       22.53       25.49      1.37 o 
  -7   4   9       10.50        9.90      0.92 o 
  -6   4   9        4.26        3.14      1.09 o 
  -5   4   9       49.26       46.35      5.64 o 
  -4   4   9       83.60       76.97      3.14 o 
  -3   4   9       18.20       16.10      1.37 o 
  -2   4   9        0.99        1.17      0.93 o 
  -1   4   9       74.35       76.21      3.02 o 
   0   4   9      179.27      173.11      5.80 o 
   1   4   9       52.49       55.99      1.96 o 
   2   4   9       44.62       49.92      1.80 o 
   3   4   9        6.15        5.05      0.92 o 
   4   4   9        5.17        4.73      0.93 o 
   5   4   9        3.78        3.31      0.73 o 
   6   4   9       32.83       30.19      1.39 o 
   7   4   9       11.46       13.38      1.01 o 
  -9   5   9       22.05       23.06      2.14 o 
  -8   5   9       17.65       18.67      1.93 o 
  -7   5   9       27.29       28.38      2.17 o 
  -6   5   9       11.82       11.53      1.47 o 
  -5   5   9        9.23        8.43      1.91 o 
  -4   5   9        1.10        1.53      0.93 o 
  -3   5   9       50.27       44.65      2.44 o 
  -2   5   9        6.51        5.69      1.10 o 
  -1   5   9       98.90       98.39      3.82 o 
   0   5   9        7.98        5.87      1.03 o 
   1   5   9       32.56       31.65      1.49 o 
   2   5   9       18.36       20.48      1.20 o 
   3   5   9        7.20        9.94      1.16 o 
   4   5   9       80.71       89.95      2.95 o 
   5   5   9        7.82        9.95      1.02 o 
   6   5   9       16.34       17.98      1.70 o 
  -7   6   9        4.57        2.33      1.21 o 
  -6   6   9       45.62       50.17      2.91 o 
  -5   6   9        2.08        1.90      1.60 o 
  -4   6   9       13.23       16.36      1.67 o 
  -3   6   9       11.68       13.00      3.31 o 
  -2   6   9       12.22       10.68      1.37 o 
  -1   6   9       11.75       14.79      1.51 o 
   0   6   9       25.61       29.16      1.99 o 
   1   6   9       42.69       42.95      1.86 o 
   2   6   9       28.09       26.34      2.65 o 
   3   6   9        1.71        0.55      0.96 o 
  -5  -6  10        3.42        4.01      1.05 o 
  -4  -6  10       27.76       24.98      2.18 o 
  -3  -6  10       30.07       38.07      2.20 o 
  -2  -6  10        0.84        0.29      0.85 o 
  -1  -6  10       39.62       41.80      1.77 o 
   0  -6  10       24.92       23.11      1.62 o 
   1  -6  10       11.79       11.91      0.90 o 
  -8  -5  10        1.91        3.29      0.89 o 
  -7  -5  10        5.99        9.21      1.22 o 
  -6  -5  10       23.49       28.81      1.88 o 
  -5  -5  10       33.22       32.45      2.13 o 
  -4  -5  10       29.81       30.44      1.75 o 
  -3  -5  10       12.35       12.01      0.97 o 
  -2  -5  10       26.10       26.46      1.38 o 
  -1  -5  10       33.24       35.16      1.72 o 
   0  -5  10        6.65        7.27      0.85 o 
   1  -5  10       16.96       19.10      1.25 o 
   2  -5  10        5.53        5.09      1.04 o 
   3  -5  10       22.49       19.25      1.31 o 
   4  -5  10        9.74       12.93      1.29 o 
 -10  -4  10        2.31        1.40      1.71 o 
  -9  -4  10       10.49       11.60      2.18 o 
  -8  -4  10       76.75       84.15      2.87 o 
  -7  -4  10        9.61        8.83      0.85 o 
  -6  -4  10       22.99       22.67      1.47 o 
  -5  -4  10       20.39       21.90      1.17 o 
  -4  -4  10       36.21       34.10      1.95 o 
  -3  -4  10       77.88       71.25      1.96 o 
  -2  -4  10       12.27       12.38      0.76 o 
  -1  -4  10       15.27       16.01      0.87 o 
   0  -4  10       45.04       45.87      2.04 o 
   1  -4  10       18.16       17.92      1.19 o 
   2  -4  10       35.69       33.85      1.95 o 
   3  -4  10       17.29       14.65      1.37 o 
   4  -4  10       30.45       33.74      2.20 o 
   5  -4  10        0.62        0.97      0.72 o 
   6  -4  10        8.64        9.86      1.14 o 
 -11  -3  10       30.73       37.57      2.37 o 
 -10  -3  10       60.31       71.00      3.19 o 
  -9  -3  10        0.17       -0.86      1.25 o 
  -8  -3  10       18.68       25.28      3.17 o 
  -7  -3  10        6.89        5.87      0.66 o 
  -6  -3  10       51.58       49.86      1.83 o 
  -5  -3  10      109.66      102.29      2.60 o 
  -4  -3  10       36.41       33.61      1.18 o 
  -3  -3  10        4.88        4.35      0.52 o 
  -2  -3  10        2.78        1.51      0.49 o 
  -1  -3  10       16.46       15.97      0.99 o 
   0  -3  10       14.55       12.80      0.90 o 
   1  -3  10       85.30       78.38      2.52 o 
   2  -3  10       44.76       40.42      2.01 o 
   3  -3  10        4.31        6.96      1.09 o 
   4  -3  10        7.67        7.47      1.63 o 
   5  -3  10        2.36        2.33      1.32 o 
   6  -3  10        3.83        4.67      1.63 o 
   7  -3  10       26.54       29.99      2.15 o 
 -12  -2  10       18.57       19.67      1.79 o 
 -11  -2  10        6.51        6.48      1.10 o 
 -10  -2  10       14.32       17.64      1.24 o 
  -9  -2  10       33.98       34.21      1.58 o 
  -8  -2  10       20.28       19.36      1.05 o 
  -7  -2  10       18.20       16.75      1.45 o 
  -6  -2  10      198.56      198.19      5.16 o 
  -5  -2  10       80.28       77.96      3.00 o 
  -4  -2  10       57.51       57.71      1.99 o 
  -3  -2  10      110.55      105.40      5.80 o 
  -2  -2  10       18.73       16.26      1.01 o 
  -1  -2  10      316.97      296.91      7.73 o 
   0  -2  10      110.57      102.56      3.07 o 
   1  -2  10       65.88       63.38      4.63 o 
   2  -2  10      101.57       85.04      3.27 o 
   3  -2  10       13.71       13.93      0.95 o 
   4  -2  10       43.05       38.96      1.53 o 
   5  -2  10        5.09        5.75      0.76 o 
   6  -2  10       42.18       39.74      2.31 o 
   7  -2  10       57.73       60.93      4.12 o 
   8  -2  10        0.22        0.32      1.25 o 
 -12  -1  10        2.35        3.73      0.87 o 
 -11  -1  10       11.45       13.92      1.19 o 
 -10  -1  10       52.51       51.00      2.02 o 
  -9  -1  10       45.44       43.75      1.79 o 
  -8  -1  10       99.24       98.44      2.69 o 
  -7  -1  10      215.15      209.08      7.47 o 
  -6  -1  10      180.25      170.28      5.72 o 
  -5  -1  10        1.30        0.42      0.60 o 
  -4  -1  10      115.44      117.10      4.18 o 
  -3  -1  10       33.25       33.78      1.73 o 
  -2  -1  10       84.17       82.37      2.54 o 
  -1  -1  10       20.96       25.37      1.26 o 
   0  -1  10       94.10       85.15      2.16 o 
   1  -1  10        6.27       10.74      0.71 o 
   2  -1  10        7.70        8.99      0.82 o 
   3  -1  10       18.08       19.89      1.51 o 
   4  -1  10       77.07       77.92      2.47 o 
   5  -1  10        9.06        9.89      1.23 o 
   6  -1  10       44.96       46.24      2.89 o 
   7  -1  10       22.06       20.36      1.58 o 
   8  -1  10       79.43       87.92      3.54 o 
 -12   0  10       11.63       10.40      1.12 o 
 -11   0  10        1.14        0.56      1.05 o 
 -10   0  10       53.24       54.74      2.09 o 
  -9   0  10        3.27        3.80      0.89 o 
  -8   0  10       14.39       12.15      0.94 o 
  -7   0  10       31.91       32.72      1.43 o 
  -6   0  10       20.09       18.12      1.37 o 
  -5   0  10       27.77       27.05      1.67 o 
  -4   0  10      332.29      303.29     10.27 o 
  -3   0  10        0.05        0.50      0.63 o 
  -2   0  10        4.36        6.47      0.86 o 
  -1   0  10      152.82      146.05      4.98 o 
   0   0  10       28.78       19.67      1.38 o 
   1   0  10       88.05       85.79      3.30 o 
   2   0  10       41.19       40.41      1.55 o 
   3   0  10       44.26       37.82      1.52 o 
   4   0  10        6.86        5.09      0.71 o 
   5   0  10       77.42       82.08      2.65 o 
   6   0  10        1.26        2.24      0.71 o 
   7   0  10       35.71       38.44      1.83 o 
   8   0  10       10.02       11.30      1.34 o 
 -12   1  10        2.58        2.74      0.71 o 
 -11   1  10       12.07       15.15      1.52 o 
 -10   1  10       52.05       51.40      1.78 o 
  -9   1  10       45.14       45.06      1.58 o 
  -8   1  10       96.22       93.88      2.56 o 
  -7   1  10      211.96      203.64      4.76 o 
  -6   1  10      185.45      172.42      4.76 o 
  -5   1  10        1.47        0.15      0.59 o 
  -4   1  10      120.15      120.06      3.46 o 
  -3   1  10       34.13       35.06      1.47 o 
  -2   1  10       84.87       84.06      3.19 o 
  -1   1  10       21.21       26.93      2.41 o 
   0   1  10       91.26       81.27      3.22 o 
   1   1  10        6.30       10.13      1.10 o 
   2   1  10        7.32        9.99      1.13 o 
   3   1  10       18.06       20.56      2.57 o 
   4   1  10       77.82       75.97      3.62 o 
   5   1  10        9.02       12.02      1.02 o 
   6   1  10       43.56       44.17      1.86 o 
   7   1  10       22.10       19.91      1.40 o 
   8   1  10       79.32       87.90      3.07 o 
 -12   2  10       18.87       20.51      1.26 o 
 -11   2  10        6.90        8.85      0.87 o 
 -10   2  10       14.86       18.14      1.06 o 
  -9   2  10       33.70       36.26      1.41 o 
  -8   2  10       19.98       19.53      1.01 o 
  -7   2  10       16.78       16.02      0.87 o 
  -6   2  10      196.32      188.75      5.27 o 
  -5   2  10       83.46       76.84      2.51 o 
  -4   2  10       57.01       54.95      2.00 o 
  -3   2  10      114.89      113.49      3.25 o 
  -2   2  10       19.18       19.74      1.40 o 
  -1   2  10      317.16      308.17      9.52 o 
   0   2  10      111.09      105.47      3.08 o 
   1   2  10       62.88       54.86      3.58 o 
   2   2  10      101.60       84.17      4.32 o 
   3   2  10       13.98       13.28      1.63 o 
   4   2  10       43.01       37.54      2.99 o 
   5   2  10        5.20        5.69      0.85 o 
   6   2  10       42.04       43.41      1.89 o 
   7   2  10       57.43       61.01      2.40 o 
   8   2  10        0.21        0.66      0.78 o 
 -11   3  10       30.63       33.71      1.84 o 
 -10   3  10       60.55       64.56      2.48 o 
  -9   3  10        0.10       -0.58      0.63 o 
  -8   3  10       19.06       25.75      2.92 o 
  -7   3  10        6.35        5.00      0.89 o 
  -6   3  10       52.95       54.24      2.00 o 
  -5   3  10      108.38      106.41      3.19 o 
  -4   3  10       38.20       35.67      2.01 o 
  -3   3  10        4.77        3.37      0.82 o 
  -2   3  10        3.13        3.06      0.84 o 
  -1   3  10       16.67       16.44      1.32 o 
   0   3  10       14.07       12.99      1.36 o 
   1   3  10       85.69       80.14      2.53 o 
   2   3  10       44.09       43.45      1.66 o 
   3   3  10        4.29        4.86      1.13 o 
   4   3  10        7.07        8.60      1.17 o 
   5   3  10        2.36        2.46      0.93 o 
   6   3  10        3.66        3.07      0.66 o 
   7   3  10       26.45       27.72      2.04 o 
 -10   4  10        2.10        0.43      1.21 o 
  -9   4  10       10.91       13.59      1.73 o 
  -8   4  10       77.58       86.41      3.31 o 
  -7   4  10       10.41        8.49      1.38 o 
  -6   4  10       23.31       22.53      1.82 o 
  -5   4  10       19.83       22.64      2.45 o 
  -4   4  10       35.90       37.41      2.20 o 
  -3   4  10       77.05       73.98      3.14 o 
  -2   4  10       12.30       12.63      1.31 o 
  -1   4  10       14.81       16.36      1.91 o 
   0   4  10       44.99       46.06      2.24 o 
   1   4  10       19.21       17.25      1.14 o 
   2   4  10       35.76       33.85      1.54 o 
   3   4  10       17.83       18.76      1.53 o 
   4   4  10       30.46       32.30      2.04 o 
   5   4  10        0.48       -0.60      0.61 o 
   6   4  10        8.62        7.97      0.84 o 
  -8   5  10        2.13        4.48      1.29 o 
  -7   5  10        6.23        5.41      1.32 o 
  -6   5  10       23.57       28.64      2.15 o 
  -5   5  10       33.64       36.14      2.76 o 
  -4   5  10       28.91       31.62      2.80 o 
  -3   5  10       12.04       14.15      1.48 o 
  -2   5  10       24.98       27.72      1.97 o 
  -1   5  10       33.48       37.85      2.14 o 
   0   5  10        6.13        6.71      1.10 o 
   1   5  10       17.13       18.04      1.27 o 
   2   5  10        5.91        6.05      1.06 o 
   3   5  10       22.59       23.02      1.74 o 
   4   5  10        9.50       11.34      1.10 o 
  -5   6  10        3.37        5.12      1.34 o 
  -4   6  10       27.70       27.71      2.12 o 
  -3   6  10       29.43       34.09      6.38 o 
  -2   6  10        0.90        1.69      1.04 o 
  -1   6  10       40.37       40.74      4.16 o 
   0   6  10       24.93       24.89      1.88 o 
   1   6  10       11.55       11.49      1.36 o 
  -7  -5  11        6.29        6.67      1.12 o 
  -6  -5  11       47.11       48.40      2.52 o 
  -5  -5  11       26.90       28.13      1.95 o 
  -4  -5  11        5.20        4.05      0.73 o 
  -3  -5  11       20.51       23.23      1.73 o 
  -2  -5  11       50.38       54.03      2.09 o 
  -1  -5  11        4.85        5.47      0.83 o 
   0  -5  11        9.59        8.80      0.98 o 
   1  -5  11       23.21       24.82      1.88 o 
   2  -5  11       91.66      101.66      5.41 o 
   3  -5  11       10.05       11.10      1.12 o 
  -9  -4  11       21.49       21.24      2.72 o 
  -8  -4  11        3.07        3.45      0.78 o 
  -7  -4  11       30.45       27.96      1.45 o 
  -6  -4  11       20.37       20.94      1.27 o 
  -5  -4  11       13.52       11.10      0.95 o 
  -4  -4  11       12.94       14.45      1.48 o 
  -3  -4  11       21.98       22.30      1.32 o 
  -2  -4  11       14.09       13.41      1.38 o 
  -1  -4  11       91.58       94.73      2.54 o 
   0  -4  11       33.50       33.38      1.35 o 
   1  -4  11       51.03       51.31      2.47 o 
   2  -4  11        6.55        7.41      2.02 o 
   3  -4  11       27.02       31.01      3.42 o 
   4  -4  11        1.49        1.71      1.48 o 
   5  -4  11        0.62        1.24      0.91 o 
 -10  -3  11        1.33        0.86      1.63 o 
  -9  -3  11        7.65        7.86      1.87 o 
  -8  -3  11       30.42       30.55      2.02 o 
  -7  -3  11        8.42        9.43      0.88 o 
  -6  -3  11       82.55       86.00      2.29 o 
  -5  -3  11       39.48       37.55      1.30 o 
  -4  -3  11       35.18       31.07      1.21 o 
  -3  -3  11        2.50        3.57      0.54 o 
  -2  -3  11       31.87       32.60      1.44 o 
  -1  -3  11       21.86       21.42      1.21 o 
   0  -3  11       33.16       38.85      1.58 o 
   1  -3  11        2.59        1.38      0.69 o 
   2  -3  11       48.09       45.25      2.23 o 
   3  -3  11       53.00       53.67      2.56 o 
   4  -3  11        6.56        6.77      1.71 o 
   5  -3  11       20.74       29.57      2.96 o 
   6  -3  11        9.53       12.84      2.26 o 
 -11  -2  11       30.04       35.81      2.03 o 
 -10  -2  11        1.06        0.50      0.69 o 
  -9  -2  11       37.92       40.05      4.00 o 
  -8  -2  11        4.32        3.93      0.65 o 
  -7  -2  11       57.46       54.79      1.98 o 
  -6  -2  11       74.33       72.22      2.34 o 
  -5  -2  11       50.86       44.57      2.14 o 
  -4  -2  11       67.79       60.59      2.11 o 
  -3  -2  11       40.64       39.39      1.60 o 
  -2  -2  11        0.47       -0.12      0.46 o 
  -1  -2  11       34.85       34.33      1.63 o 
   0  -2  11       67.74       60.52      2.14 o 
   1  -2  11      124.76      119.53      4.46 o 
   2  -2  11        1.49        1.38      0.74 o 
   3  -2  11       44.08       39.31      2.11 o 
   4  -2  11       16.41       16.10      1.51 o 
   5  -2  11       35.75       37.11      2.23 o 
   6  -2  11       24.96       36.11      3.35 o 
   7  -2  11       23.18       30.12      3.11 o 
 -12  -1  11       32.07       33.30      1.81 o 
 -11  -1  11       24.36       23.45      1.49 o 
 -10  -1  11       16.05       19.76      1.33 o 
  -9  -1  11        8.68        8.31      0.93 o 
  -8  -1  11       39.75       43.90      1.70 o 
  -7  -1  11        3.39        5.61      0.96 o 
  -6  -1  11      112.65      109.69      4.04 o 
  -5  -1  11        0.29        1.17      1.13 o 
  -4  -1  11       51.65       54.10      4.12 o 
  -3  -1  11      368.31      358.47      8.99 o 
  -2  -1  11       42.35       43.47      1.71 o 
  -1  -1  11       22.67       19.10      1.81 o 
   0  -1  11       71.02       66.60      2.06 o 
   1  -1  11       89.84       84.18      2.60 o 
   2  -1  11       46.26       47.35      1.67 o 
   3  -1  11       26.21       26.96      1.84 o 
   4  -1  11       36.80       34.80      1.52 o 
   5  -1  11       51.89       50.15      1.99 o 
   6  -1  11       15.22       17.18      1.23 o 
   7  -1  11       21.51       20.67      2.53 o 
 -12   0  11       19.25       19.18      1.66 o 
 -11   0  11       82.42       91.90      3.07 o 
 -10   0  11       35.73       34.50      1.72 o 
  -9   0  11        2.85        2.81      0.70 o 
  -8   0  11        4.11        4.39      0.73 o 
  -7   0  11       27.02       24.80      2.06 o 
  -6   0  11       49.78       50.93      2.39 o 
  -5   0  11        0.12       -0.08      0.66 o 
  -4   0  11      216.27      216.07      7.70 o 
  -3   0  11       66.07       71.63      4.51 o 
  -2   0  11       23.17       25.45      1.32 o 
  -1   0  11       13.24       10.88      0.92 o 
   0   0  11       41.14       36.73      2.06 o 
   1   0  11       11.37       11.47      1.79 o 
   2   0  11      365.34      333.86      8.58 o 
   3   0  11      371.38      383.37      9.77 o 
   4   0  11        4.27        6.18      0.81 o 
   5   0  11       23.47       26.67      1.70 o 
   6   0  11        0.52       -0.12      0.68 o 
   7   0  11        0.00       -0.62      0.62 o 
 -12   1  11       31.18       31.12      1.56 o 
 -11   1  11       24.24       23.81      1.33 o 
 -10   1  11       15.30       18.54      1.12 o 
  -9   1  11        8.75        7.83      0.76 o 
  -8   1  11       40.22       43.78      1.55 o 
  -7   1  11        3.56        4.56      1.28 o 
  -6   1  11      112.85      107.71      3.32 o 
  -5   1  11        0.22        0.09      0.68 o 
  -4   1  11       53.82       53.52      1.99 o 
  -3   1  11      367.36      339.29     11.03 o 
  -2   1  11       41.22       39.89      2.11 o 
  -1   1  11       22.03       21.36      3.70 o 
   0   1  11       68.21       61.60      2.75 o 
   1   1  11       91.69       90.87      3.49 o 
   2   1  11       47.14       43.14      2.28 o 
   3   1  11       26.70       23.94      2.18 o 
   4   1  11       37.92       37.47      3.66 o 
   5   1  11       51.41       50.95      2.02 o 
   6   1  11       15.55       16.06      1.31 o 
   7   1  11       21.22       21.86      2.02 o 
 -11   2  11       28.91       32.76      1.87 o 
 -10   2  11        1.02        0.54      0.74 o 
  -9   2  11       36.79       37.25      3.29 o 
  -8   2  11        4.21        3.31      0.78 o 
  -7   2  11       59.22       57.69      2.48 o 
  -6   2  11       74.08       74.19      2.54 o 
  -5   2  11       48.18       46.06      1.84 o 
  -4   2  11       67.45       62.61      2.22 o 
  -3   2  11       38.46       41.72      3.30 o 
  -2   2  11        0.41       -0.40      0.69 o 
  -1   2  11       35.78       37.98      1.98 o 
   0   2  11       69.33       62.44      2.72 o 
   1   2  11      125.86      130.09      4.62 o 
   2   2  11        1.49        1.88      1.56 o 
   3   2  11       45.29       39.88      2.49 o 
   4   2  11       16.17       17.94      1.29 o 
   5   2  11       36.39       38.62      1.84 o 
   6   2  11       24.97       29.21      1.70 o 
   7   2  11       23.57       25.46      1.63 o 
 -10   3  11        1.14        0.73      0.80 o 
  -9   3  11        7.35        5.00      0.91 o 
  -8   3  11       29.92       29.50      1.61 o 
  -7   3  11        8.73        9.36      1.07 o 
  -6   3  11       83.33       82.80      2.82 o 
  -5   3  11       39.00       36.14      3.19 o 
  -4   3  11       34.45       33.87      1.95 o 
  -3   3  11        2.41        4.00      0.99 o 
  -2   3  11       32.28       35.20      2.65 o 
  -1   3  11       22.34       23.77      1.68 o 
   0   3  11       33.26       32.90      2.22 o 
   1   3  11        2.81        1.99      0.63 o 
   2   3  11       49.49       46.61      2.39 o 
   3   3  11       51.89       54.58      2.66 o 
   4   3  11        6.35        6.76      1.16 o 
   5   3  11       20.58       22.36      1.47 o 
   6   3  11        9.40       12.19      1.22 o 
  -9   4  11       20.63       19.58      3.03 o 
  -8   4  11        3.27        4.66      0.93 o 
  -7   4  11       29.63       26.29      2.06 o 
  -6   4  11       20.36       21.83      1.93 o 
  -5   4  11       12.90       11.01      1.46 o 
  -4   4  11       13.42       15.45      1.83 o 
  -3   4  11       21.73       27.18      1.94 o 
  -2   4  11       14.23       12.56      1.91 o 
  -1   4  11       92.94       96.94      3.81 o 
   0   4  11       32.92       32.15      2.14 o 
   1   4  11       52.17       48.90      1.96 o 
   2   4  11        6.20        5.83      1.15 o 
   3   4  11       27.39       30.25      3.35 o 
   4   4  11        1.38        0.33      0.93 o 
   5   4  11        0.59        0.66      0.72 o 
  -7   5  11        6.24        3.74      1.27 o 
  -6   5  11       46.26       46.09      3.97 o 
  -5   5  11       27.08       30.63      2.28 o 
  -4   5  11        5.63        3.35      1.13 o 
  -3   5  11       21.06       24.74      1.96 o 
  -2   5  11       51.23       57.77      2.85 o 
  -1   5  11        5.01        5.14      1.16 o 
   0   5  11        9.68       11.03      1.21 o 
   1   5  11       23.22       27.03      1.97 o 
   2   5  11       91.64      102.52      4.20 o 
   3   5  11        9.82        9.59      1.34 o 
  -4  -5  12        4.36        6.21      0.99 o 
  -3  -5  12       32.44       33.35      1.88 o 
  -2  -5  12       21.41       20.81      1.39 o 
  -1  -5  12       18.93       24.47      1.59 o 
   0  -5  12       34.33       33.84      1.77 o 
  -8  -4  12       11.51       13.62      1.76 o 
  -7  -4  12       23.79       25.53      1.44 o 
  -6  -4  12        4.80        4.54      0.86 o 
  -5  -4  12        1.94        0.68      0.98 o 
  -4  -4  12       23.62       21.98      1.38 o 
  -3  -4  12        1.21        2.05      1.11 o 
  -2  -4  12       18.27       18.30      1.34 o 
  -1  -4  12        1.65        1.68      0.56 o 
   0  -4  12       18.67       24.93      1.27 o 
   1  -4  12        2.26        2.57      0.99 o 
   2  -4  12       15.92       16.50      1.64 o 
   3  -4  12       11.94       12.61      2.10 o 
  -9  -3  12       64.37       74.70      4.98 o 
  -8  -3  12       37.22       33.58      2.00 o 
  -7  -3  12       11.81       11.59      1.08 o 
  -6  -3  12       13.83       11.77      0.83 o 
  -5  -3  12        1.84        1.01      0.50 o 
  -4  -3  12       10.49       12.09      0.86 o 
  -3  -3  12       30.31       30.53      1.69 o 
  -2  -3  12       15.57       14.08      1.06 o 
  -1  -3  12       14.27       12.10      1.02 o 
   0  -3  12        1.07        1.34      0.64 o 
   1  -3  12       45.30       44.31      2.22 o 
   2  -3  12       31.85       35.95      3.23 o 
   3  -3  12        6.61        6.48      1.13 o 
   4  -3  12        1.67        2.33      1.40 o 
 -10  -2  12       21.53       22.17      1.92 o 
  -9  -2  12       15.44       16.00      3.58 o 
  -8  -2  12       55.21       56.49      2.09 o 
  -7  -2  12       50.97       50.02      1.91 o 
  -6  -2  12        4.27        5.85      0.77 o 
  -5  -2  12       31.83       32.24      1.69 o 
  -4  -2  12       32.45       32.21      1.52 o 
  -3  -2  12       28.22       30.49      1.48 o 
  -2  -2  12        2.14        0.91      0.62 o 
  -1  -2  12       13.97       12.25      1.03 o 
   0  -2  12       40.86       43.57      2.26 o 
   1  -2  12       25.50       23.52      2.33 o 
   2  -2  12       20.02       17.96      1.54 o 
   3  -2  12       33.79       35.40      2.17 o 
   4  -2  12       20.77       19.35      1.87 o 
   5  -2  12        3.47        0.77      1.48 o 
 -11  -1  12       15.39       21.20      1.81 o 
 -10  -1  12       10.03       10.11      1.29 o 
  -9  -1  12       21.05       25.05      2.30 o 
  -8  -1  12       52.58       49.01      2.26 o 
  -7  -1  12       29.52       28.04      1.92 o 
  -6  -1  12        4.59        3.97      1.13 o 
  -5  -1  12        1.47        1.44      0.80 o 
  -4  -1  12      139.27      138.15      4.92 o 
  -3  -1  12       36.72       32.43      1.54 o 
  -2  -1  12       46.15       50.97      1.98 o 
  -1  -1  12       94.07       98.14      3.04 o 
   0  -1  12       10.25       13.42      1.32 o 
   1  -1  12       11.33       12.28      1.29 o 
   2  -1  12       62.63       64.47      4.98 o 
   3  -1  12       24.77       29.88      4.24 o 
   4  -1  12        6.38        5.53      1.10 o 
   5  -1  12       64.68       75.30      6.38 o 
   6  -1  12       20.60       19.42      1.93 o 
 -11   0  12        9.68       12.04      1.18 o 
 -10   0  12       25.59       27.85      1.67 o 
  -9   0  12       22.58       20.47      1.76 o 
  -8   0  12        4.07        4.74      1.05 o 
  -7   0  12        6.40        6.89      1.15 o 
  -6   0  12       57.35       56.76      4.94 o 
  -5   0  12       52.00       57.61      3.54 o 
  -4   0  12       56.18       56.68      2.67 o 
  -3   0  12      184.52      188.97      8.52 o 
  -2   0  12        0.55        1.89      0.64 o 
  -1   0  12       14.65       17.19      1.45 o 
   0   0  12        5.16        2.66      0.88 o 
   1   0  12        0.49        0.19      0.77 o 
   2   0  12        5.54        3.92      0.95 o 
   3   0  12       83.63       78.61      2.62 o 
   4   0  12       42.29       41.00      1.78 o 
   5   0  12       41.37       47.20      2.00 o 
   6   0  12        4.69        4.16      0.88 o 
 -11   1  12       16.00       16.08      1.44 o 
 -10   1  12       10.29       11.53      1.20 o 
  -9   1  12       21.14       25.39      1.99 o 
  -8   1  12       53.19       55.50      2.53 o 
  -7   1  12       28.51       29.48      1.66 o 
  -6   1  12        4.49        5.50      0.85 o 
  -5   1  12        1.77        1.49      0.85 o 
  -4   1  12      138.98      133.45      4.92 o 
  -3   1  12       37.63       37.11      2.09 o 
  -2   1  12       46.17       49.25      3.58 o 
  -1   1  12       92.42       90.05      3.69 o 
   0   1  12        9.98       12.37      1.34 o 
   1   1  12       10.34       12.26      1.56 o 
   2   1  12       62.58       62.26      2.91 o 
   3   1  12       26.06       27.27      1.48 o 
   4   1  12        6.37        5.31      0.92 o 
   5   1  12       65.75       69.81      2.60 o 
   6   1  12       20.55       21.55      1.48 o 
 -10   2  12       22.13       22.56      1.58 o 
  -9   2  12       16.01       15.12      1.31 o 
  -8   2  12       54.68       61.17      2.38 o 
  -7   2  12       50.30       48.99      2.09 o 
  -6   2  12        3.91        5.74      0.89 o 
  -5   2  12       31.56       30.30      1.63 o 
  -4   2  12       33.81       35.87      1.67 o 
  -3   2  12       27.42       30.37      1.94 o 
  -2   2  12        2.08        1.34      0.84 o 
  -1   2  12       13.98       11.19      1.40 o 
   0   2  12       41.01       44.00      2.31 o 
   1   2  12       25.56       26.65      1.92 o 
   2   2  12       19.27       21.34      1.73 o 
   3   2  12       33.62       33.54      4.05 o 
   4   2  12       21.04       23.34      2.46 o 
   5   2  12        3.47        3.06      0.87 o 
  -9   3  12       64.93       73.65      2.75 o 
  -8   3  12       37.69       37.73      3.06 o 
  -7   3  12       11.15       11.55      1.15 o 
  -6   3  12       13.49       11.16      1.09 o 
  -5   3  12        2.15        1.06      1.01 o 
  -4   3  12       10.62        8.76      1.23 o 
  -3   3  12       30.26       29.59      2.03 o 
  -2   3  12       15.23       14.65      2.53 o 
  -1   3  12       14.50       15.69      1.46 o 
   0   3  12        1.01        1.32      0.66 o 
   1   3  12       44.92       41.75      3.19 o 
   2   3  12       31.67       36.02      2.20 o 
   3   3  12        6.87        7.35      1.25 o 
   4   3  12        1.66        0.62      0.94 o 
  -8   4  12       11.91       15.18      1.76 o 
  -7   4  12       23.30       28.31      2.25 o 
  -6   4  12        5.28        3.23      1.36 o 
  -5   4  12        1.78        1.27      1.67 o 
  -4   4  12       24.18       26.34      1.97 o 
  -3   4  12        1.23        2.36      1.02 o 
  -2   4  12       18.31       18.84      3.23 o 
  -1   4  12        1.74        2.60      1.44 o 
   0   4  12       18.74       24.17      1.47 o 
   1   4  12        2.27        2.86      0.99 o 
   2   4  12       15.31       17.33      1.70 o 
   3   4  12       12.02       13.18      1.56 o 
  -4   5  12        4.14        4.28      1.35 o 
  -3   5  12       33.24       35.59      2.43 o 
  -2   5  12       21.31       20.42      1.83 o 
  -1   5  12       19.21       22.60      1.90 o 
   0   5  12       34.21       33.27      2.26 o 
  -5  -4  13        1.10       -0.36      0.64 o 
  -4  -4  13        7.14        8.38      1.01 o 
  -3  -4  13       28.38       30.97      1.67 o 
  -2  -4  13       23.66       25.57      2.32 o 
  -1  -4  13       10.62        9.68      1.09 o 
   0  -4  13       19.43       20.30      1.18 o 
  -8  -3  13        4.39        3.59      1.03 o 
  -7  -3  13        2.09        4.15      0.79 o 
  -6  -3  13       54.73       55.34      2.16 o 
  -5  -3  13       30.31       33.65      1.66 o 
  -4  -3  13       32.58       34.84      1.42 o 
  -3  -3  13       13.29       14.42      1.14 o 
  -2  -3  13       19.00       18.75      1.30 o 
  -1  -3  13       51.07       54.73      2.74 o 
   0  -3  13        2.96        3.11      0.93 o 
   1  -3  13        6.94        6.09      1.08 o 
   2  -3  13        3.77        2.33      0.93 o 
  -9  -2  13       22.49       21.67      1.95 o 
  -8  -2  13        0.15       -0.09      0.97 o 
  -7  -2  13        9.73       10.13      0.98 o 
  -6  -2  13       40.10       36.31      2.01 o 
  -5  -2  13       16.45       15.87      1.19 o 
  -4  -2  13        7.55        8.95      1.19 o 
  -3  -2  13       91.34       89.16      2.93 o 
  -2  -2  13       65.53       65.05      2.38 o 
  -1  -2  13       12.32        9.26      0.97 o 
   0  -2  13       34.72       34.70      2.17 o 
   1  -2  13       12.78       13.16      1.43 o 
   2  -2  13       25.17       26.10      3.93 o 
   3  -2  13       26.64       26.09      2.04 o 
   4  -2  13        8.53        9.32      1.34 o 
  -9  -1  13       24.41       27.64      2.00 o 
  -8  -1  13        8.82        8.10      1.29 o 
  -7  -1  13       32.99       37.60      2.20 o 
  -6  -1  13        8.81        9.19      1.21 o 
  -5  -1  13       64.91       63.70      2.97 o 
  -4  -1  13       36.67       40.31      1.76 o 
  -3  -1  13        7.10        8.67      0.97 o 
  -2  -1  13       16.16       13.86      1.12 o 
  -1  -1  13        1.61        1.14      0.88 o 
   0  -1  13       14.93       14.90      1.51 o 
   1  -1  13       23.07       26.11      4.32 o 
   2  -1  13       25.15       23.70      1.87 o 
   3  -1  13       44.76       45.87      2.53 o 
   4  -1  13        7.20        6.10      1.26 o 
 -10   0  13        0.02       -0.88      0.88 o 
  -9   0  13       57.38       63.44      3.08 o 
  -8   0  13      138.69      150.37      5.50 o 
  -7   0  13        5.35        3.03      1.04 o 
  -6   0  13      172.05      170.81      9.53 o 
  -5   0  13       13.18       13.76      1.48 o 
  -4   0  13       15.25       16.08      2.80 o 
  -3   0  13       37.38       34.11      2.97 o 
  -2   0  13       39.04       37.28      1.77 o 
  -1   0  13        1.04        1.37      0.91 o 
   0   0  13        1.74        2.61      1.17 o 
   1   0  13        9.78        5.92      2.92 o 
   2   0  13        0.19        0.62      0.85 o 
   3   0  13       34.31       34.04      2.23 o 
   4   0  13        3.01        4.71      1.21 o 
  -9   1  13       24.04       23.42      5.53 o 
  -8   1  13        8.85       11.19      1.43 o 
  -7   1  13       33.73       36.68      2.72 o 
  -6   1  13        8.62        7.90      1.27 o 
  -5   1  13       64.02       67.95      3.02 o 
  -4   1  13       36.50       37.31      2.22 o 
  -3   1  13        6.71        9.46      1.48 o 
  -2   1  13       16.15       12.67      1.38 o 
  -1   1  13        1.94        0.55      0.85 o 
   0   1  13       14.74       14.40      1.54 o 
   1   1  13       22.74       26.38      2.14 o 
   2   1  13       25.55       25.08      2.18 o 
   3   1  13       45.31       42.63      1.90 o 
   4   1  13        6.87        7.47      0.99 o 
  -9   2  13       22.18       19.57      2.14 o 
  -8   2  13        0.26        0.03      0.79 o 
  -7   2  13        9.98       10.79      1.21 o 
  -6   2  13       40.95       38.45      1.90 o 
  -5   2  13       16.19       16.97      1.31 o 
  -4   2  13        7.11        8.06      1.48 o 
  -3   2  13       91.05       91.20      5.45 o 
  -2   2  13       65.42       66.69      5.18 o 
  -1   2  13       12.21       10.73      1.48 o 
   0   2  13       33.96       37.53      2.28 o 
   1   2  13       13.25       12.26      1.45 o 
   2   2  13       25.98       29.22      2.11 o 
   3   2  13       26.00       29.86      3.07 o 
   4   2  13        8.34        9.78      1.10 o 
  -8   3  13        4.20        4.12      0.95 o 
  -7   3  13        1.93        3.52      0.92 o 
  -6   3  13       55.30       59.40      3.00 o 
  -5   3  13       29.69       31.74      2.25 o 
  -4   3  13       32.51       34.23      2.24 o 
  -3   3  13       12.83       15.44      1.57 o 
  -2   3  13       18.97       18.33      2.61 o 
  -1   3  13       50.66       56.76      2.24 o 
   0   3  13        3.05        2.54      1.06 o 
   1   3  13        7.32        8.88      2.68 o 
   2   3  13        3.98        5.52      1.21 o 
  -5   4  13        1.11        1.28      1.13 o 
  -4   4  13        7.73        9.20      1.36 o 
  -3   4  13       28.51       35.19      3.35 o 
  -2   4  13       23.10       28.43      2.30 o 
  -1   4  13       10.75       10.34      2.29 o 
   0   4  13       19.05       19.37      1.81 o 
  -5  -3  14        3.16        2.24      0.81 o 
  -4  -3  14       22.86       22.16      2.84 o 
  -3  -3  14       13.61       15.81      1.24 o 
  -2  -3  14        1.30        0.50      0.64 o 
  -1  -3  14        2.84        5.20      0.90 o 
  -7  -2  14        7.68        8.31      0.84 o 
  -6  -2  14        1.27        2.49      1.01 o 
  -5  -2  14       28.52       31.58      1.74 o 
  -4  -2  14       26.55       28.53      1.66 o 
  -3  -2  14        9.26       12.82      1.32 o 
  -2  -2  14       23.40       30.37      1.70 o 
  -1  -2  14        0.16       -0.23      0.82 o 
   0  -2  14        3.19        3.25      1.07 o 
   1  -2  14       24.12       24.93      2.00 o 
  -8  -1  14       25.80       27.25      2.11 o 
  -7  -1  14        2.13        1.95      1.01 o 
  -6  -1  14       50.57       54.96      3.42 o 
  -5  -1  14       10.32       12.74      1.22 o 
  -4  -1  14       30.07       28.12      1.69 o 
  -3  -1  14       72.89       71.87      2.65 o 
  -2  -1  14        1.86        2.54      0.88 o 
  -1  -1  14       19.69       18.57      1.73 o 
   0  -1  14       13.40       10.92      2.53 o 
   1  -1  14       18.84       24.30      2.01 o 
   2  -1  14       36.95       34.59      2.45 o 
  -8   0  14        1.43        1.47      1.02 o 
  -7   0  14       64.12       77.49      3.52 o 
  -6   0  14        6.50        7.63      1.35 o 
  -5   0  14        6.62        6.15      1.27 o 
  -4   0  14       60.72       68.06      2.61 o 
  -3   0  14        0.11       -0.13      0.89 o 
  -2   0  14       23.27       24.70      1.92 o 
  -1   0  14        2.43        2.47      1.04 o 
   0   0  14        6.93        7.64      1.27 o 
   1   0  14        6.30        6.89      1.44 o 
   2   0  14        1.90        0.81      1.01 o 
  -8   1  14       26.14       29.30      2.17 o 
  -7   1  14        2.02        0.64      1.07 o 
  -6   1  14       51.90       57.79      2.94 o 
  -5   1  14       10.78       13.66      1.56 o 
  -4   1  14       30.64       32.22      2.28 o 
  -3   1  14       72.79       74.54      3.30 o 
  -2   1  14        1.68        0.77      1.56 o 
  -1   1  14       19.71       21.52      1.83 o 
   0   1  14       13.56       11.81      1.46 o 
   1   1  14       18.92       23.45      1.95 o 
   2   1  14       35.75       38.04      2.58 o 
  -7   2  14        7.39       10.20      1.21 o 
  -6   2  14        1.39        0.84      0.82 o 
  -5   2  14       29.09       36.50      3.50 o 
  -4   2  14       26.73       30.43      3.27 o 
  -3   2  14        9.63       11.83      2.18 o 
  -2   2  14       23.19       28.66      3.50 o 
  -1   2  14        0.11        0.76      0.93 o 
   0   2  14        3.22        3.83      1.71 o 
   1   2  14       23.51       21.65      3.00 o 
  -5   3  14        3.05        4.13      1.29 o 
  -4   3  14       23.45       22.91      2.05 o 
  -3   3  14       13.41       17.84      2.41 o 
  -2   3  14        1.46        3.52      1.17 o 
  -1   3  14        2.90        4.03      1.10 o 
  -4  -1  15        2.09        1.42      0.87 o 
  -3  -1  15       74.26       75.49      2.84 o 
  -2  -1  15       21.45       24.37      2.53 o 
  -5   0  15       34.07       40.53      2.07 o 
  -4   0  15        0.26       -0.01      0.79 o 
  -3   0  15        2.36        2.15      1.07 o 
  -2   0  15       77.58       74.51      3.47 o 
  -1   0  15       24.49       29.47      2.61 o 
  -4   1  15        2.08        2.07      1.25 o 
  -3   1  15       74.13       78.08      3.49 o 
  -2   1  15       20.88       21.40      4.01 o 
                                                 
